# Supplementary material for: (S)-5-Hexyl-1-[(S)-2-hydr­oxy-1-phenyl­ethyl]-4-meth­oxy-1H-pyrrol-2(5H)-one
Source: Acta Crystallogr Sect E Struct Rep Online. 2009 Apr 22;65(Pt 5):o1094. doi: 10.1107/S1600536809014160 (PMC2977772; doi:10.1107/S1600536809014160)
Supplement: Supplementary file 1 [file e-65-o1094-sup1.cif]

##############################################################################
###                                                                        ###
###        Electronic paper (Acta Crystallographica Section E)             ###
###                                                                        ###
##############################################################################
#                                                                            #
# This CIF contains the data in a paper accepted for publication in Acta     #
# Crystallographica Section E. It conforms to the requirements of Notes      #
# for Authors for Section E, and has been peer reviewed under the auspices   #
# of the IUCr Commission on Journals.                                        #
#                                                                            #
# Full details of the Crystallographic Information File format               #
# are given in the paper "The Crystallographic Information File (CIF):       #
# a New Standard Archive File for Crystallography" by S. R. Hall, F. H.      #
# Allen and I. D. Brown [Acta Cryst. (1991), A47, 655-685].                  #
#                                                                            #
# The current version of the core CIF dictionary is obtainable from          #
# ftp://ftp.iucr.org/pub/cif_core.dic. The current version number is 2.4.    #
#                                                                            #
# Software is freely available for graphical display of the structure(s) in  #
# this CIF.  For information consult the CIF home page http://www.iucr.org/  #
# cif/home.html                                                              #
#                                                                            #
# This file may be used for bona fide research purposes within the           #
# scientific community so long as proper attribution is given to the journal # 
# article from which it was obtained.                                        #
#                                                                            #
##############################################################################
                                             
data_I
_audit_creation_method     SHELXL-97
_chemical_name_systematic
;
(<i>S</i>)-5-Hexyl-1-[(<i>S</i>)-2-hydroxy-1-phenylethyl]-4-methoxy-
1<i>H</i>-pyrrol-2(5<i>H</i>)-one
;
_chemical_name_common     ?
_chemical_formula_moiety     'C19 H27 N O3'
_chemical_formula_sum     'C19 H27 N O3'
_chemical_formula_iupac     'C19 H27 N O3'
_chemical_formula_weight     317.42
_chemical_melting_point     ?
_symmetry_cell_setting     orthorhombic
_symmetry_space_group_name_H-M     'P 21 21 21'
_symmetry_space_group_name_Hall     'P 2ac 2ab'
loop_
    _symmetry_equiv_pos_as_xyz
    'x, y, z'
    '-x+1/2, -y, z+1/2'
    '-x, y+1/2, -z+1/2'
    'x+1/2, -y+1/2, -z'
_cell_length_a     9.6739(17)
_cell_length_b     10.0995(18)
_cell_length_c     17.929(3)
_cell_angle_alpha     90.00
_cell_angle_beta     90.00
_cell_angle_gamma     90.00
_cell_volume     1751.7(5)
_cell_formula_units_Z     4
_cell_measurement_reflns_used     9516
_cell_measurement_theta_min     4.544
_cell_measurement_theta_max     56.622
_cell_measurement_temperature     173(2)
_exptl_crystal_description     needle
_exptl_crystal_colour     colorless
_exptl_crystal_size_max     0.56
_exptl_crystal_size_mid     0.32
_exptl_crystal_size_min     0.23
_exptl_crystal_density_diffrn     1.204
_exptl_crystal_density_meas     ?
_exptl_crystal_density_method     'not measured'
_exptl_crystal_F_000     688
_exptl_absorpt_coefficient_mu     0.080
_exptl_absorpt_correction_type     'multi-scan'
_exptl_absorpt_process_details     '(SADABS; Bruker, 2001)'
_exptl_absorpt_correction_T_min     0.9563
_exptl_absorpt_correction_T_max     0.9817
_exptl_special_details
;
;
_diffrn_ambient_temperature     173(2)
_diffrn_radiation_type     MoK\a
_diffrn_radiation_wavelength     0.71073
_diffrn_radiation_source     'fine-focus sealed tube'
_diffrn_radiation_monochromator     graphite
_diffrn_measurement_device_type     'Bruker APEX CCD'
_diffrn_measurement_method     '\f and \w'
_diffrn_detector_area_resol_mean     ?
_diffrn_reflns_number     12545
_diffrn_reflns_av_R_equivalents     0.0229
_diffrn_reflns_av_sigmaI/netI     0.0152
_diffrn_reflns_theta_min     2.27
_diffrn_reflns_theta_max     24.99
_diffrn_reflns_theta_full     24.99
_diffrn_measured_fraction_theta_max     0.997
_diffrn_measured_fraction_theta_full     0.997
_diffrn_reflns_limit_h_min     -11
_diffrn_reflns_limit_h_max     11
_diffrn_reflns_limit_k_min     -12
_diffrn_reflns_limit_k_max     12
_diffrn_reflns_limit_l_min     -21
_diffrn_reflns_limit_l_max     20
_diffrn_standards_number     0
_diffrn_standards_interval_count     0
_diffrn_standards_interval_time     0
_diffrn_standards_decay_%     0
_refine_special_details
;
Refinement of <i>F</i>^2^ against ALL reflections. The weighted <i>R</i>-factor
<i>wR</i> and goodness of fit <i>S</i> are based on <i>F</i>^2^, conventional
<i>R</i>-factors <i>R</i> are based on <i>F</i>, with <i>F</i> set to zero for
negative <i>F</i>^2^. The threshold expression of <i>F</i>^2^ >
\s(<i>F</i>^2^) is used only for calculating <i>R</i>-factors(gt) <i>etc</i>.
and is not relevant to the choice of reflections for refinement.
<i>R</i>-factors based on <i>F</i>^2^ are statistically about twice as large
as those based on <i>F</i>, and <i>R</i>- factors based on ALL data will be
even larger.
;
_reflns_number_total     1773
_reflns_number_gt     1732
_reflns_threshold_expression     I>2\s(I)
_refine_ls_structure_factor_coef     Fsqd
_refine_ls_matrix_type     full
_refine_ls_R_factor_all     0.0297
_refine_ls_R_factor_gt     0.0290
_refine_ls_wR_factor_gt     0.0779
_refine_ls_wR_factor_ref     0.0785
_refine_ls_goodness_of_fit_ref     1.131
_refine_ls_restrained_S_all     1.131
_refine_ls_number_reflns     1773
_refine_ls_number_parameters     208
_refine_ls_number_restraints     0
_refine_ls_hydrogen_treatment     constr
_refine_ls_weighting_scheme     calc
_refine_ls_weighting_details
         'calc w=1/[\s^2^(Fo^2^)+(0.0483P)^2^+0.1818P] where P=(Fo^2^+2Fc^2^)/3'
_atom_sites_solution_hydrogens     geom
_atom_sites_solution_primary     direct
_atom_sites_solution_secondary     difmap
_refine_ls_shift/su_max     0.000
_refine_ls_shift/su_mean     0.000
_refine_diff_density_max     0.133
_refine_diff_density_min     -0.133
_refine_ls_extinction_method     none
_refine_ls_extinction_coef     ?
_refine_ls_abs_structure_details     ?
_refine_ls_abs_structure_Flack     ?
loop_
    _atom_type_symbol
    _atom_type_description
    _atom_type_scat_dispersion_real
    _atom_type_scat_dispersion_imag
    _atom_type_scat_source
    'C' 'C' 0.0033 0.0000
                         'International Tables Vol C Tables 4.2.6.8 and 6.1.1.4'
    'H' 'H' 0.0000 0.0000
                         'International Tables Vol C Tables 4.2.6.8 and 6.1.1.4'
    'N' 'N' 0.0061 0.0000
                         'International Tables Vol C Tables 4.2.6.8 and 6.1.1.4'
    'O' 'O' 0.0106 0.0000
                         'International Tables Vol C Tables 4.2.6.8 and 6.1.1.4'
_computing_data_collection     'SMART (Bruker, 2001)'
_computing_cell_refinement     'SMART (Bruker, 2001)'
_computing_data_reduction     'SAINT (Bruker, 2001)'
_computing_structure_solution     'SHELXS97 (Sheldrick, 2008)'
_computing_structure_refinement     'SHELXL97 (Sheldrick, 2008)'
_computing_molecular_graphics     'ORTEP-3 (Farrugia, 1997)'
_computing_publication_material     'SHELXL97 (Sheldrick, 2008)'
loop_
    _atom_site_type_symbol
    _atom_site_label
    _atom_site_fract_x
    _atom_site_fract_y
    _atom_site_fract_z
    _atom_site_U_iso_or_equiv
    _atom_site_adp_type
    _atom_site_calc_flag
    _atom_site_refinement_flags
    _atom_site_occupancy
    _atom_site_disorder_assembly
    _atom_site_disorder_group
    N N1 0.23084(14) 0.27270(13) 0.08925(7) 0.0264(3) Uani d . 1 . .
    O O2 0.01267(12) 0.18490(12) 0.08019(6) 0.0339(3) Uani d . 1 . .
    C C2 0.09444(17) 0.26555(17) 0.10656(9) 0.0275(4) Uani d . 1 . .
    C C3 0.06570(18) 0.36770(17) 0.16165(9) 0.0314(4) Uani d . 1 . .
    H H3A -0.0223 0.3883 0.1821 0.038 Uiso calc R 1 . .
    O O4 0.21692(13) 0.52314(12) 0.22535(7) 0.0381(3) Uani d . 1 . .
    C C4 0.18362(19) 0.42683(16) 0.17823(9) 0.0300(4) Uani d . 1 . .
    C C5 0.30022(18) 0.37368(17) 0.13261(9) 0.0294(4) Uani d . 1 . .
    H H5A 0.3699 0.3313 0.1662 0.035 Uiso calc R 1 . .
    C C6 0.31243(16) 0.17097(16) 0.05156(9) 0.0271(4) Uani d . 1 . .
    H H6A 0.4059 0.2102 0.0426 0.032 Uiso calc R 1 . .
    O O7 0.23907(13) 0.24369(13) -0.07171(6) 0.0393(3) Uani d . 1 . .
    H H7C 0.3167 0.2780 -0.0799 0.059 Uiso calc R 1 . .
    C C7 0.25486(19) 0.13400(18) -0.02451(8) 0.0324(4) Uani d . 1 . .
    H H7A 0.3177 0.0694 -0.0485 0.039 Uiso calc R 1 . .
    H H7B 0.1639 0.0906 -0.0179 0.039 Uiso calc R 1 . .
    C C8 0.33410(18) 0.05271(17) 0.10152(9) 0.0293(4) Uani d . 1 . .
    C C9 0.2319(2) -0.04012(17) 0.11356(10) 0.0367(4) Uani d . 1 . .
    H H9A 0.1459 -0.0318 0.0884 0.044 Uiso calc R 1 . .
    C C10 0.2528(2) -0.14481(19) 0.16160(11) 0.0441(5) Uani d . 1 . .
    H H10A 0.1815 -0.2081 0.1692 0.053 Uiso calc R 1 . .
    C C11 0.3763(2) -0.1579(2) 0.19852(12) 0.0483(5) Uani d . 1 . .
    H H11A 0.3907 -0.2297 0.2318 0.058 Uiso calc R 1 . .
    C C12 0.4785(2) -0.0666(2) 0.18692(11) 0.0460(5) Uani d . 1 . .
    H H12A 0.5640 -0.0751 0.2125 0.055 Uiso calc R 1 . .
    C C13 0.45838(19) 0.03788(19) 0.13829(9) 0.0360(4) Uani d . 1 . .
    H H13A 0.5307 0.0999 0.1301 0.043 Uiso calc R 1 . .
    C C14 0.37058(18) 0.47889(17) 0.08519(10) 0.0329(4) Uani d . 1 . .
    H H14A 0.4189 0.5416 0.1187 0.039 Uiso calc R 1 . .
    H H14B 0.4415 0.4355 0.0538 0.039 Uiso calc R 1 . .
    C C15 0.27425(19) 0.55665(18) 0.03513(10) 0.0351(4) Uani d . 1 . .
    H H15A 0.2164 0.4941 0.0063 0.042 Uiso calc R 1 . .
    H H15B 0.2120 0.6111 0.0664 0.042 Uiso calc R 1 . .
    C C16 0.3508(2) 0.64551(19) -0.01812(11) 0.0401(4) Uani d . 1 . .
    H H16A 0.4100 0.7065 0.0109 0.048 Uiso calc R 1 . .
    H H16B 0.4121 0.5905 -0.0497 0.048 Uiso calc R 1 . .
    C C17 0.2578(2) 0.7259(2) -0.06785(10) 0.0421(4) Uani d . 1 . .
    H H17A 0.2078 0.7914 -0.0368 0.050 Uiso calc R 1 . .
    H H17B 0.1881 0.6662 -0.0903 0.050 Uiso calc R 1 . .
    C C18 0.3319(2) 0.79856(19) -0.12980(11) 0.0446(5) Uani d . 1 . .
    H H18A 0.4007 0.8594 -0.1075 0.054 Uiso calc R 1 . .
    H H18B 0.3828 0.7334 -0.1606 0.054 Uiso calc R 1 . .
    C C19 0.2366(2) 0.8770(2) -0.17945(11) 0.0494(5) Uani d . 1 . .
    H H19A 0.2908 0.9214 -0.2183 0.074 Uiso calc R 1 . .
    H H19B 0.1877 0.9434 -0.1496 0.074 Uiso calc R 1 . .
    H H19C 0.1695 0.8173 -0.2027 0.074 Uiso calc R 1 . .
    C C20 0.1077(2) 0.5705(2) 0.27166(10) 0.0457(5) Uani d . 1 . .
    H H20A 0.1427 0.6411 0.3041 0.069 Uiso calc R 1 . .
    H H20B 0.0723 0.4977 0.3023 0.069 Uiso calc R 1 . .
    H H20C 0.0330 0.6054 0.2404 0.069 Uiso calc R 1 . .
loop_
    _atom_site_aniso_label
    _atom_site_aniso_U_11
    _atom_site_aniso_U_22
    _atom_site_aniso_U_33
    _atom_site_aniso_U_12
    _atom_site_aniso_U_13
    _atom_site_aniso_U_23
    N1 0.0263(7) 0.0264(7) 0.0263(6) -0.0003(6) 0.0015(5) -0.0016(6)
    O2 0.0273(6) 0.0347(6) 0.0398(6) -0.0034(6) 0.0012(5) 0.0020(5)
    C2 0.0272(8) 0.0288(8) 0.0264(7) 0.0012(7) -0.0001(6) 0.0078(7)
    C3 0.0313(8) 0.0318(8) 0.0310(8) 0.0057(8) 0.0072(7) 0.0056(7)
    O4 0.0436(7) 0.0378(7) 0.0329(6) 0.0052(6) 0.0017(6) -0.0096(5)
    C4 0.0388(9) 0.0287(8) 0.0224(7) 0.0058(7) 0.0008(7) 0.0018(7)
    C5 0.0290(8) 0.0308(8) 0.0284(8) 0.0025(7) -0.0025(7) -0.0024(7)
    C6 0.0243(8) 0.0289(8) 0.0281(8) 0.0003(7) 0.0019(6) -0.0037(7)
    O7 0.0343(6) 0.0530(8) 0.0307(6) 0.0012(6) -0.0036(5) 0.0045(6)
    C7 0.0314(8) 0.0381(9) 0.0275(8) -0.0015(8) 0.0000(7) -0.0037(7)
    C8 0.0313(8) 0.0287(8) 0.0278(8) 0.0034(7) 0.0031(7) -0.0057(7)
    C9 0.0338(9) 0.0325(9) 0.0436(9) 0.0001(8) -0.0015(8) -0.0013(8)
    C10 0.0493(11) 0.0299(9) 0.0532(11) -0.0018(9) 0.0058(10) 0.0034(8)
    C11 0.0597(13) 0.0384(10) 0.0468(11) 0.0123(10) 0.0018(10) 0.0090(9)
    C12 0.0426(11) 0.0520(11) 0.0433(10) 0.0109(10) -0.0065(9) 0.0057(10)
    C13 0.0341(9) 0.0378(9) 0.0360(8) 0.0014(8) -0.0007(7) -0.0018(8)
    C14 0.0284(8) 0.0334(9) 0.0370(9) -0.0021(8) 0.0019(7) -0.0065(7)
    C15 0.0346(9) 0.0349(9) 0.0358(8) -0.0044(8) 0.0029(8) -0.0008(7)
    C16 0.0397(10) 0.0374(10) 0.0433(10) -0.0016(8) 0.0088(8) 0.0020(8)
    C17 0.0441(11) 0.0431(10) 0.0390(9) -0.0063(9) 0.0020(9) 0.0034(8)
    C18 0.0523(11) 0.0360(9) 0.0455(10) 0.0029(9) 0.0133(9) 0.0044(9)
    C19 0.0588(13) 0.0482(11) 0.0413(10) -0.0072(11) -0.0008(10) 0.0069(9)
    C20 0.0594(12) 0.0422(10) 0.0355(9) 0.0112(10) 0.0099(9) -0.0067(8)
_geom_special_details
;
All e.s.d.'s (except the e.s.d. in the dihedral angle between two l.s. planes)
are estimated using the full covariance matrix. The cell e.s.d.'s are taken
into account individually in the estimation of e.s.d.'s in distances, angles
and torsion angles; correlations between e.s.d.'s in cell parameters are only
used when they are defined by crystal symmetry. An approximate (isotropic)
treatment of cell e.s.d.'s is used for estimating e.s.d.'s involving l.s.
planes.
;
loop_
    _geom_bond_atom_site_label_1
    _geom_bond_atom_site_label_2
    _geom_bond_site_symmetry_2
    _geom_bond_distance
    _geom_bond_publ_flag
    N1 C2 . 1.357(2) ?
    N1 C5 . 1.447(2) ?
    N1 C6 . 1.461(2) ?
    O2 C2 . 1.230(2) ?
    C2 C3 . 1.455(2) ?
    C3 C4 . 1.321(3) ?
    C3 H3A . 0.9500 ?
    O4 C4 . 1.328(2) ?
    O4 C20 . 1.426(2) ?
    C4 C5 . 1.493(2) ?
    C5 C14 . 1.522(2) ?
    C5 H5A . 1.0000 ?
    C6 C8 . 1.508(2) ?
    C6 C7 . 1.520(2) ?
    C6 H6A . 1.0000 ?
    O7 C7 . 1.402(2) ?
    O7 H7C . 0.8400 ?
    C7 H7A . 0.9900 ?
    C7 H7B . 0.9900 ?
    C8 C13 . 1.379(2) ?
    C8 C9 . 1.380(2) ?
    C9 C10 . 1.379(3) ?
    C9 H9A . 0.9500 ?
    C10 C11 . 1.372(3) ?
    C10 H10A . 0.9500 ?
    C11 C12 . 1.368(3) ?
    C11 H11A . 0.9500 ?
    C12 C13 . 1.383(3) ?
    C12 H12A . 0.9500 ?
    C13 H13A . 0.9500 ?
    C14 C15 . 1.513(3) ?
    C14 H14A . 0.9900 ?
    C14 H14B . 0.9900 ?
    C15 C16 . 1.505(2) ?
    C15 H15A . 0.9900 ?
    C15 H15B . 0.9900 ?
    C16 C17 . 1.505(3) ?
    C16 H16A . 0.9900 ?
    C16 H16B . 0.9900 ?
    C17 C18 . 1.512(3) ?
    C17 H17A . 0.9900 ?
    C17 H17B . 0.9900 ?
    C18 C19 . 1.507(3) ?
    C18 H18A . 0.9900 ?
    C18 H18B . 0.9900 ?
    C19 H19A . 0.9800 ?
    C19 H19B . 0.9800 ?
    C19 H19C . 0.9800 ?
    C20 H20A . 0.9800 ?
    C20 H20B . 0.9800 ?
    C20 H20C . 0.9800 ?
loop_
    _geom_angle_atom_site_label_1
    _geom_angle_atom_site_label_2
    _geom_angle_atom_site_label_3
    _geom_angle_site_symmetry_1
    _geom_angle_site_symmetry_3
    _geom_angle
    _geom_angle_publ_flag
    C2 N1 C5 . . 111.43(14) ?
    C2 N1 C6 . . 126.40(14) ?
    C5 N1 C6 . . 119.56(13) ?
    O2 C2 N1 . . 124.93(16) ?
    O2 C2 C3 . . 127.41(15) ?
    N1 C2 C3 . . 107.65(15) ?
    C4 C3 C2 . . 107.94(15) ?
    C4 C3 H3A . . 126.0 ?
    C2 C3 H3A . . 126.0 ?
    C4 O4 C20 . . 115.87(15) ?
    C3 C4 O4 . . 133.12(16) ?
    C3 C4 C5 . . 111.50(14) ?
    O4 C4 C5 . . 115.37(15) ?
    N1 C5 C4 . . 101.38(13) ?
    N1 C5 C14 . . 113.54(13) ?
    C4 C5 C14 . . 113.14(14) ?
    N1 C5 H5A . . 109.5 ?
    C4 C5 H5A . . 109.5 ?
    C14 C5 H5A . . 109.5 ?
    N1 C6 C8 . . 110.93(12) ?
    N1 C6 C7 . . 112.95(13) ?
    C8 C6 C7 . . 112.93(13) ?
    N1 C6 H6A . . 106.5 ?
    C8 C6 H6A . . 106.5 ?
    C7 C6 H6A . . 106.5 ?
    C7 O7 H7C . . 109.5 ?
    O7 C7 C6 . . 112.79(13) ?
    O7 C7 H7A . . 109.0 ?
    C6 C7 H7A . . 109.0 ?
    O7 C7 H7B . . 109.0 ?
    C6 C7 H7B . . 109.0 ?
    H7A C7 H7B . . 107.8 ?
    C13 C8 C9 . . 118.44(16) ?
    C13 C8 C6 . . 119.42(16) ?
    C9 C8 C6 . . 122.11(16) ?
    C10 C9 C8 . . 120.91(18) ?
    C10 C9 H9A . . 119.5 ?
    C8 C9 H9A . . 119.5 ?
    C11 C10 C9 . . 120.20(19) ?
    C11 C10 H10A . . 119.9 ?
    C9 C10 H10A . . 119.9 ?
    C12 C11 C10 . . 119.41(18) ?
    C12 C11 H11A . . 120.3 ?
    C10 C11 H11A . . 120.3 ?
    C11 C12 C13 . . 120.57(19) ?
    C11 C12 H12A . . 119.7 ?
    C13 C12 H12A . . 119.7 ?
    C8 C13 C12 . . 120.46(18) ?
    C8 C13 H13A . . 119.8 ?
    C12 C13 H13A . . 119.8 ?
    C15 C14 C5 . . 114.73(14) ?
    C15 C14 H14A . . 108.6 ?
    C5 C14 H14A . . 108.6 ?
    C15 C14 H14B . . 108.6 ?
    C5 C14 H14B . . 108.6 ?
    H14A C14 H14B . . 107.6 ?
    C16 C15 C14 . . 112.50(15) ?
    C16 C15 H15A . . 109.1 ?
    C14 C15 H15A . . 109.1 ?
    C16 C15 H15B . . 109.1 ?
    C14 C15 H15B . . 109.1 ?
    H15A C15 H15B . . 107.8 ?
    C17 C16 C15 . . 113.79(16) ?
    C17 C16 H16A . . 108.8 ?
    C15 C16 H16A . . 108.8 ?
    C17 C16 H16B . . 108.8 ?
    C15 C16 H16B . . 108.8 ?
    H16A C16 H16B . . 107.7 ?
    C16 C17 C18 . . 114.42(17) ?
    C16 C17 H17A . . 108.7 ?
    C18 C17 H17A . . 108.7 ?
    C16 C17 H17B . . 108.7 ?
    C18 C17 H17B . . 108.7 ?
    H17A C17 H17B . . 107.6 ?
    C19 C18 C17 . . 113.52(18) ?
    C19 C18 H18A . . 108.9 ?
    C17 C18 H18A . . 108.9 ?
    C19 C18 H18B . . 108.9 ?
    C17 C18 H18B . . 108.9 ?
    H18A C18 H18B . . 107.7 ?
    C18 C19 H19A . . 109.5 ?
    C18 C19 H19B . . 109.5 ?
    H19A C19 H19B . . 109.5 ?
    C18 C19 H19C . . 109.5 ?
    H19A C19 H19C . . 109.5 ?
    H19B C19 H19C . . 109.5 ?
    O4 C20 H20A . . 109.5 ?
    O4 C20 H20B . . 109.5 ?
    H20A C20 H20B . . 109.5 ?
    O4 C20 H20C . . 109.5 ?
    H20A C20 H20C . . 109.5 ?
    H20B C20 H20C . . 109.5 ?
loop_
    _geom_torsion_atom_site_label_1
    _geom_torsion_atom_site_label_2
    _geom_torsion_atom_site_label_3
    _geom_torsion_atom_site_label_4
    _geom_torsion_site_symmetry_1
    _geom_torsion_site_symmetry_2
    _geom_torsion_site_symmetry_3
    _geom_torsion_site_symmetry_4
    _geom_torsion
    _geom_torsion_publ_flag
    C5 N1 C2 O2 . . . . -176.98(14) ?
    C6 N1 C2 O2 . . . . -15.5(3) ?
    C5 N1 C2 C3 . . . . 2.15(18) ?
    C6 N1 C2 C3 . . . . 163.58(13) ?
    O2 C2 C3 C4 . . . . 175.95(16) ?
    N1 C2 C3 C4 . . . . -3.15(18) ?
    C2 C3 C4 O4 . . . . -178.40(17) ?
    C2 C3 C4 C5 . . . . 2.92(19) ?
    C20 O4 C4 C3 . . . . 4.1(3) ?
    C20 O4 C4 C5 . . . . -177.24(15) ?
    C2 N1 C5 C4 . . . . -0.46(17) ?
    C6 N1 C5 C4 . . . . -163.32(13) ?
    C2 N1 C5 C14 . . . . -122.12(15) ?
    C6 N1 C5 C14 . . . . 75.02(18) ?
    C3 C4 C5 N1 . . . . -1.61(18) ?
    O4 C4 C5 N1 . . . . 179.46(13) ?
    C3 C4 C5 C14 . . . . 120.33(16) ?
    O4 C4 C5 C14 . . . . -58.60(19) ?
    C2 N1 C6 C8 . . . . -70.19(19) ?
    C5 N1 C6 C8 . . . . 89.88(17) ?
    C2 N1 C6 C7 . . . . 57.8(2) ?
    C5 N1 C6 C7 . . . . -142.17(14) ?
    N1 C6 C7 O7 . . . . 55.07(19) ?
    C8 C6 C7 O7 . . . . -178.04(14) ?
    N1 C6 C8 C13 . . . . -100.67(18) ?
    C7 C6 C8 C13 . . . . 131.38(16) ?
    N1 C6 C8 C9 . . . . 77.47(18) ?
    C7 C6 C8 C9 . . . . -50.5(2) ?
    C13 C8 C9 C10 . . . . 0.5(3) ?
    C6 C8 C9 C10 . . . . -177.68(16) ?
    C8 C9 C10 C11 . . . . 0.2(3) ?
    C9 C10 C11 C12 . . . . -0.3(3) ?
    C10 C11 C12 C13 . . . . -0.2(3) ?
    C9 C8 C13 C12 . . . . -1.0(3) ?
    C6 C8 C13 C12 . . . . 177.17(16) ?
    C11 C12 C13 C8 . . . . 0.9(3) ?
    N1 C5 C14 C15 . . . . 60.86(19) ?
    C4 C5 C14 C15 . . . . -53.98(19) ?
    C5 C14 C15 C16 . . . . -171.94(15) ?
    C14 C15 C16 C17 . . . . -179.05(15) ?
    C15 C16 C17 C18 . . . . -170.57(17) ?
    C16 C17 C18 C19 . . . . 179.28(17) ?
loop_
    _geom_hbond_atom_site_label_D
    _geom_hbond_atom_site_label_H
    _geom_hbond_atom_site_label_A
    _geom_hbond_site_symmetry_A
    _geom_hbond_distance_DH
    _geom_hbond_distance_HA
    _geom_hbond_distance_DA
    _geom_hbond_angle_DHA
    _geom_hbond_publ_flag
    O7 H7C O2 4 0.84 1.93 2.7475(18) 163.3 y
data_global
_journal_date_recd_electronic     2009-03-30
_journal_date_accepted     2009-04-16
_journal_name_full     'Acta Crystallographica, Section E'
_journal_year     2009
_journal_volume     65
_journal_issue      5
_journal_page_first     o1094
_journal_page_last     o1094
_journal_paper_category     QO
_journal_coeditor_code     BT2921
_publ_contact_author_name     'Zheng, Jian-Feng'
_publ_contact_author_address
;
Department of Chemistry and The Key Laboratory for Chemical Biology of
Fujian Province, College of Chemistry and Chemical Engineering,
Xiamen University, Xiamen, Fujian 361005, P. R. China
;
_publ_contact_author_email     zjf485@xmu.edu.cn
_publ_contact_author_fax     '86-592-2185780'
_publ_contact_author_phone     '86-592-2182110'
_publ_section_title
;\
(<i>S</i>)-5-Hexyl-1-[(<i>S</i>)-2-hydroxy-1-phenylethyl]-4-methoxy-1<i>H</i>-\
pyrrol-2(5<i>H</i>)-one
;
loop_
    _publ_author_name
    _publ_author_address
    'Zheng, Jian-Feng'
;
Department of Chemistry and The Key Laboratory for Chemical Biology of
Fujian Province
College of Chemistry and Chemical Engineering
Xiamen University
Xiamen
Fujian 361005
People's Republic of China
;
    'Jiang, Li-Jiao'
;
Department of Chemistry and The Key Laboratory for Chemical Biology of
Fujian Province
College of Chemistry and Chemical Engineering
Xiamen University
Xiamen
Fujian 361005
People's Republic of China
;
    'Guo, Jian-Nan'
;
Department of Chemistry and The Key Laboratory for Chemical Biology of
Fujian Province
College of Chemistry and Chemical Engineering
Xiamen University
Xiamen
Fujian 361005
People's Republic of China
;
