# Supplementary material for: (S)-5-Hexyl-1-[(S)-2-hydr­oxy-1-phenyl­ethyl]-4-meth­oxy-1H-pyrrol-2(5H)-one
Source: Acta Crystallogr Sect E Struct Rep Online. 2009 Apr 22;65(Pt 5):o1094. doi: 10.1107/S1600536809014160 (PMC2977772; doi:10.1107/S1600536809014160)
Supplement: Supplementary file 2 [file e-65-o1094-Isup2.hkl]

# 
# h,k,l, Fc-squared, Fo-squared, sigma(Fo-squared) and status flag 
# 
data_I
_shelx_title ' p in P2(1)2(1)2(1)' 
_shelx_refln_list_code          4 
_shelx_F_calc_maximum      176.65 
_exptl_crystal_F_000       688.00 
_reflns_d_resolution_high  0.8412 
 
loop_ 
 _symmetry_equiv_pos_as_xyz 
 'x, y, z' 
 '-x+1/2, -y, z+1/2' 
 '-x, y+1/2, -z+1/2' 
 'x+1/2, -y+1/2, -z' 
 
_cell_length_a     9.6739 
_cell_length_b    10.0995 
_cell_length_c    17.9291 
_cell_angle_alpha  90.000 
_cell_angle_beta   90.000 
_cell_angle_gamma  90.000 
 
_shelx_F_squared_multiplier     1.000 
 
loop_ 
 _refln_index_h 
 _refln_index_k 
 _refln_index_l 
 _refln_F_squared_calc 
 _refln_F_squared_meas 
 _refln_F_squared_sigma 
 _refln_observed_status 
   2   0   0    31205.38    26541.85   1017.85 o 
   4   0   0     5941.49     6423.85     91.62 o 
   6   0   0      612.74      656.16     10.25 o 
   8   0   0      488.12      490.88     14.88 o 
  10   0   0       50.23       51.12      2.53 o 
   1   1   0      364.64      351.88      3.72 o 
   2   1   0     2197.01     2276.96     23.16 o 
   3   1   0      529.91      510.23      5.51 o 
   4   1   0      560.91      536.13      5.47 o 
   5   1   0      241.80      262.13      3.23 o 
   6   1   0        0.97        0.07      0.35 o 
   7   1   0       89.87       80.36      1.66 o 
   8   1   0        4.05        2.57      0.53 o 
   9   1   0      277.95      268.31      4.63 o 
  10   1   0       68.61       63.51      2.32 o 
  11   1   0       30.68       33.17      2.14 o 
   0   2   0       47.49       50.03      1.00 o 
   1   2   0      114.29       97.75      1.21 o 
   2   2   0      573.35      581.45      6.16 o 
   3   2   0      815.60      891.55      9.39 o 
   4   2   0      228.34      223.19      2.74 o 
   5   2   0       37.24       44.70      0.95 o 
   6   2   0      217.78      239.89      3.26 o 
   7   2   0      356.30      336.14      4.53 o 
   8   2   0      153.34      145.89      3.43 o 
   9   2   0      159.41      150.45      3.12 o 
  10   2   0        0.00       -0.18      0.63 o 
  11   2   0       16.77       24.86      2.34 o 
   1   3   0     2952.38     2926.28     36.69 o 
   2   3   0     2069.90     2206.19     22.53 o 
   3   3   0      846.31      894.44      9.46 o 
   4   3   0      210.56      243.16      3.06 o 
   5   3   0        8.03        5.57      0.39 o 
   6   3   0       62.88       59.49      1.23 o 
   7   3   0      119.90      121.58      2.04 o 
   8   3   0      240.51      230.04      3.68 o 
   9   3   0       27.20       27.20      1.19 o 
  10   3   0      105.50      108.86      3.58 o 
  11   3   0       36.43       40.38      3.30 o 
   0   4   0      102.22      108.48      2.71 o 
   1   4   0      175.30      174.12      2.52 o 
   2   4   0      345.28      326.76      4.19 o 
   3   4   0        0.44        1.20      0.28 o 
   4   4   0      137.20      134.15      1.92 o 
   5   4   0      477.03      504.71      5.83 o 
   6   4   0      205.31      200.20      3.08 o 
   7   4   0       67.47       63.20      2.26 o 
   8   4   0       93.54       95.55      2.46 o 
   9   4   0       22.92       26.06      1.61 o 
  10   4   0        0.35        1.04      0.86 o 
   1   5   0       18.84       16.03      0.93 o 
   2   5   0      413.07      439.44      5.67 o 
   3   5   0      511.08      519.12      6.54 o 
   4   5   0      374.68      382.02      4.58 o 
   5   5   0      209.01      186.84      3.89 o 
   6   5   0      293.84      305.00      5.84 o 
   7   5   0      514.94      523.60      8.03 o 
   8   5   0      303.15      320.04      5.58 o 
   9   5   0       71.36       69.71      2.57 o 
  10   5   0        0.00       -0.55      0.78 o 
   0   6   0        8.09        6.74      1.00 o 
   1   6   0       64.42       61.77      1.33 o 
   2   6   0       80.50       81.28      1.66 o 
   4   6   0       72.32       64.89      1.49 o 
   5   6   0       48.17       43.93      1.43 o 
   6   6   0      277.07      257.61      4.00 o 
   7   6   0      225.72      221.89      4.30 o 
   8   6   0        0.21        1.59      0.79 o 
   9   6   0        2.98        4.04      1.05 o 
   1   7   0      202.01      217.12      4.52 o 
   2   7   0      373.94      389.69      5.37 o 
   3   7   0      351.08      347.83      5.96 o 
   4   7   0       10.72       11.22      0.77 o 
   5   7   0      340.16      307.02      4.71 o 
   6   7   0       33.62       34.11      1.26 o 
   7   7   0      588.30      587.11      9.17 o 
   8   7   0       46.17       50.61      2.58 o 
   9   7   0        2.86        3.82      1.11 o 
   0   8   0        1.26        2.58      0.91 o 
   1   8   0        0.34        0.47      0.55 o 
   2   8   0      395.98      387.71      6.46 o 
   3   8   0       11.38       11.68      1.07 o 
   4   8   0       36.97       36.50      1.54 o 
   5   8   0       33.95       34.76      1.35 o 
   6   8   0      729.45      752.32     12.80 o 
   7   8   0        5.89        6.54      0.93 o 
   8   8   0       28.56       25.97      1.76 o 
   1   9   0      300.15      287.60      6.11 o 
   2   9   0        8.95        9.41      1.00 o 
   3   9   0        1.00        1.48      0.65 o 
   4   9   0      148.31      150.34      3.50 o 
   5   9   0       12.80       11.19      1.16 o 
   6   9   0      142.62      156.50      4.24 o 
   7   9   0        8.81       11.44      1.52 o 
   0  10   0      701.64      742.25     16.09 o 
   1  10   0      126.17      114.21      3.05 o 
   2  10   0      172.82      180.83      4.03 o 
   3  10   0      255.02      259.29      5.17 o 
   4  10   0       35.36       37.08      1.79 o 
   5  10   0       71.83       74.32      2.80 o 
   6  10   0      112.97      114.38      3.99 o 
   1  11   0        8.96       10.72      1.19 o 
   2  11   0       54.12       59.84      3.19 o 
   3  11   0       19.86       23.01      1.67 o 
   4  11   0       13.65       18.27      1.50 o 
   0  12   0       65.03       70.78      3.63 o 
   1   0   1      183.64      176.87      2.35 o 
   2   0   1     4771.58     4735.20     47.86 o 
   3   0   1      249.07      204.30      4.40 o 
   4   0   1      606.87      649.03      7.00 o 
   5   0   1       12.43       16.10      0.58 o 
   6   0   1      215.12      179.85      3.34 o 
   7   0   1      240.29      242.83      3.19 o 
   8   0   1      279.44      268.61      5.83 o 
   9   0   1       29.08       27.43      1.24 o 
  10   0   1       18.97       19.83      1.43 o 
  11   0   1       19.06       19.13      2.34 o 
   0   1   1     4400.77     4552.53     46.49 o 
   1   1   1     1476.90     1470.52     10.64 o 
   2   1   1     3232.30     3233.25     23.18 o 
   3   1   1      150.97      136.15      1.31 o 
   4   1   1     1076.53     1114.39      8.24 o 
   5   1   1       36.18       34.25      0.57 o 
   6   1   1      281.13      286.11      2.53 o 
   7   1   1      200.62      181.36      2.01 o 
   8   1   1        0.12        0.25      0.32 o 
   9   1   1      286.55      283.83      3.46 o 
  10   1   1       57.67       55.68      1.53 o 
  11   1   1       50.55       53.07      1.89 o 
   0   2   1      896.00      955.34      9.88 o 
   1   2   1     1297.38     1320.39      9.62 o 
   2   2   1      476.56      498.22      7.77 o 
   3   2   1      896.99      892.49      6.64 o 
   4   2   1      360.17      341.30      2.81 o 
   5   2   1       14.27       17.09      0.43 o 
   6   2   1      109.35      103.40      1.27 o 
   7   2   1      215.62      197.27      2.17 o 
   8   2   1       13.00        9.84      0.54 o 
   9   2   1       83.78       85.37      1.57 o 
  10   2   1      108.72      110.05      2.20 o 
  11   2   1        6.66        7.59      0.78 o 
   0   3   1      693.00      668.38      7.13 o 
   1   3   1      124.86      118.63      1.23 o 
   2   3   1      397.01      419.31      3.62 o 
   3   3   1      725.47      790.04      6.26 o 
   4   3   1     1030.73     1115.24      8.35 o 
   5   3   1      326.48      326.05      2.79 o 
   6   3   1      806.18      850.85      6.62 o 
   7   3   1      399.66      380.56      5.94 o 
   8   3   1      272.03      280.53      3.17 o 
   9   3   1       40.19       38.83      1.12 o 
  10   3   1        6.72        6.32      0.68 o 
  11   3   1       22.29       22.99      1.66 o 
   0   4   1      343.39      325.50      3.74 o 
   1   4   1       14.73       14.43      0.43 o 
   2   4   1      478.97      493.21      4.32 o 
   3   4   1      588.37      628.96      4.86 o 
   4   4   1      435.37      510.38      4.27 o 
   5   4   1      238.03      246.88      2.27 o 
   6   4   1      558.10      533.34      4.57 o 
   7   4   1      139.56      129.11      1.69 o 
   8   4   1      162.74      156.85      2.02 o 
   9   4   1      150.19      151.12      2.69 o 
  10   4   1       33.93       37.86      1.61 o 
   0   5   1      181.00      178.52      2.30 o 
   1   5   1      129.28      118.94      1.40 o 
   2   5   1       66.41       70.25      1.00 o 
   3   5   1      518.54      534.10      4.49 o 
   4   5   1      623.23      634.73      5.01 o 
   5   5   1      180.63      167.75      2.18 o 
   6   5   1       54.99       55.65      1.12 o 
   7   5   1       99.10       94.67      1.56 o 
   8   5   1      102.15      109.94      1.94 o 
   9   5   1       18.58       18.11      0.96 o 
  10   5   1       39.20       44.29      2.70 o 
   0   6   1      500.43      495.00      5.67 o 
   1   6   1       16.43       15.55      0.51 o 
   2   6   1      378.75      382.42      3.68 o 
   3   6   1      353.10      329.12     10.16 o 
   4   6   1      163.74      162.49      2.13 o 
   5   6   1      315.80      287.03      3.53 o 
   6   6   1       45.68       36.85      1.11 o 
   7   6   1       77.77       79.62      1.72 o 
   8   6   1      127.94      127.05      2.34 o 
   9   6   1       18.12       17.12      1.06 o 
   0   7   1       52.93       50.30      2.06 o 
   1   7   1      249.62      237.37      3.55 o 
   2   7   1      577.54      574.38      7.07 o 
   3   7   1      340.64      337.41      4.21 o 
   4   7   1       48.65       48.44      1.06 o 
   5   7   1       72.09       63.60      1.22 o 
   6   7   1      330.94      310.42      3.59 o 
   7   7   1      188.10      189.97      2.83 o 
   8   7   1        9.89        8.56      0.80 o 
   9   7   1       36.30       38.94      1.48 o 
   0   8   1       25.72       30.52      1.83 o 
   1   8   1       66.07       62.99      1.38 o 
   2   8   1       67.38       61.39      1.39 o 
   3   8   1       51.39       53.02      1.37 o 
   4   8   1       86.69       82.29      1.76 o 
   5   8   1       28.45       26.78      0.85 o 
   6   8   1       21.12       20.95      0.96 o 
   7   8   1      108.46      105.11      2.22 o 
   8   8   1       59.27       56.07      2.16 o 
   0   9   1       32.24       28.73      1.82 o 
   1   9   1       68.51       65.38      1.51 o 
   2   9   1       59.42       60.05      1.44 o 
   3   9   1      309.87      301.09      3.93 o 
   4   9   1       15.75       16.55      0.98 o 
   5   9   1       12.79       12.95      0.89 o 
   6   9   1       69.05       71.14      1.97 o 
   7   9   1       15.71       17.20      1.32 o 
   0  10   1       52.78       47.65      1.98 o 
   1  10   1      112.78      111.38      2.12 o 
   2  10   1       13.33       12.81      0.86 o 
   3  10   1        6.22        6.81      0.69 o 
   4  10   1       15.52       16.28      0.96 o 
   5  10   1       25.97       30.03      1.39 o 
   6  10   1       42.43       42.40      1.57 o 
   0  11   1        0.24        0.01      0.75 o 
   1  11   1       47.39       50.79      1.50 o 
   2  11   1       42.75       42.50      1.38 o 
   3  11   1       91.77       94.69      2.06 o 
   4  11   1       41.58       41.40      1.42 o 
   0   0   2     1065.26     1089.18     21.52 o 
   1   0   2     9801.10     9587.51    228.19 o 
   2   0   2     3602.08     3512.88     46.37 o 
   3   0   2      968.72      977.09     27.11 o 
   4   0   2      642.92      597.89      6.48 o 
   5   0   2      268.86      270.41      3.27 o 
   6   0   2        3.05        2.96      0.57 o 
   7   0   2      233.86      223.06      4.44 o 
   8   0   2      154.34      141.44      4.45 o 
   9   0   2       11.38       11.50      0.95 o 
  10   0   2       64.71       68.22      2.37 o 
  11   0   2       95.00      111.40      3.33 o 
   0   1   2       38.78       48.25      0.80 o 
   1   1   2     1606.52     1589.46     11.99 o 
   2   1   2     1869.68     1860.04     13.45 o 
   3   1   2     1816.03     1926.34     13.94 o 
   4   1   2      229.46      236.53      3.14 o 
   5   1   2      106.85      128.00      1.35 o 
   6   1   2      101.65      109.28      1.23 o 
   7   1   2       19.00       19.91      0.87 o 
   8   1   2       66.54       57.82      1.18 o 
   9   1   2      227.78      224.29      3.11 o 
  10   1   2      110.51      113.97      2.28 o 
  11   1   2        1.77        1.32      0.56 o 
   0   2   2     6803.86     6994.82     70.51 o 
   1   2   2     5668.30     5751.62     41.06 o 
   2   2   2      936.49      918.17      6.79 o 
   3   2   2     2441.26     2511.58     18.13 o 
   4   2   2     1480.77     1598.80     11.71 o 
   5   2   2        8.72        9.14      0.39 o 
   6   2   2       84.11       85.07      1.63 o 
   7   2   2       35.09       41.23      0.83 o 
   8   2   2        9.47       11.86      0.67 o 
   9   2   2      170.38      166.02      3.34 o 
  10   2   2      148.75      146.85      2.67 o 
  11   2   2       42.81       42.83      1.54 o 
   0   3   2      150.75      164.10      1.97 o 
   1   3   2      819.37      809.29      6.04 o 
   2   3   2       88.77       77.81      0.82 o 
   3   3   2       71.13       70.38      0.82 o 
   4   3   2       16.71       13.12      0.81 o 
   5   3   2       61.31       62.70      1.00 o 
   6   3   2      185.63      197.01      2.22 o 
   7   3   2       65.89       63.89      1.09 o 
   8   3   2      176.57      162.95      2.50 o 
   9   3   2       17.77       16.05      0.76 o 
  10   3   2       30.98       31.47      1.30 o 
  11   3   2        4.14        3.82      0.79 o 
   0   4   2      655.20      720.55      7.77 o 
   1   4   2      150.89      149.10      1.59 o 
   2   4   2       44.37       53.66      0.67 o 
   3   4   2      686.18      746.28      5.74 o 
   4   4   2       33.73       26.98      1.05 o 
   5   4   2       80.38       68.58      0.94 o 
   6   4   2      232.34      233.30      2.50 o 
   7   4   2       60.24       55.38      1.09 o 
   8   4   2       71.13       79.18      1.46 o 
   9   4   2       98.50       96.98      2.08 o 
  10   4   2       12.56       13.46      1.04 o 
   0   5   2      237.75      237.09      2.95 o 
   1   5   2      175.56      179.25      2.01 o 
   2   5   2       74.90       67.10      1.12 o 
   3   5   2      158.90      145.54      1.46 o 
   4   5   2      384.03      378.22      3.23 o 
   5   5   2       50.88       51.10      1.12 o 
   6   5   2      115.72      113.32      1.67 o 
   7   5   2       66.20       57.67      1.62 o 
   8   5   2      369.73      375.03      4.75 o 
   9   5   2       13.90       16.76      1.01 o 
  10   5   2       29.20       33.70      1.71 o 
   0   6   2        0.12        0.25      0.31 o 
   1   6   2      134.48      122.42      1.52 o 
   2   6   2      934.38      993.22      8.93 o 
   3   6   2       61.06       50.71      0.94 o 
   4   6   2      646.76      645.04      5.81 o 
   5   6   2       95.66       84.62      1.52 o 
   6   6   2      494.93      475.00      4.91 o 
   7   6   2      226.60      206.44      2.68 o 
   8   6   2       45.55       43.64      1.34 o 
   9   6   2       71.95       71.97      1.87 o 
   0   7   2        0.52        0.27      0.41 o 
   1   7   2       88.87       90.22      2.08 o 
   2   7   2      254.08      248.45      3.46 o 
   3   7   2      472.97      483.51      5.20 o 
   4   7   2       26.63       25.49      0.72 o 
   5   7   2      389.07      388.36      3.92 o 
   6   7   2       35.80       37.60      1.07 o 
   7   7   2       39.68       41.82      1.32 o 
   8   7   2        0.60        1.29      0.53 o 
   9   7   2       19.58       20.28      1.24 o 
   0   8   2        2.55        3.15      0.63 o 
   1   8   2       34.22       37.62      1.05 o 
   2   8   2       67.56       70.18      1.49 o 
   3   8   2      285.00      280.60      3.62 o 
   4   8   2       60.10       62.03      1.48 o 
   5   8   2       90.03       98.20      1.90 o 
   6   8   2       97.58      100.08      1.92 o 
   7   8   2       21.09       19.21      1.04 o 
   8   8   2       48.87       54.60      1.60 o 
   0   9   2     1056.94     1058.72     15.13 o 
   1   9   2       58.51       56.85      1.40 o 
   2   9   2       36.24       34.19      1.12 o 
   3   9   2        2.00        2.69      0.52 o 
   4   9   2      105.66       97.40      1.92 o 
   5   9   2      131.07      127.44      2.44 o 
   6   9   2       44.87       48.92      1.65 o 
   7   9   2       12.38       11.73      1.17 o 
   0  10   2       17.98       16.77      1.32 o 
   1  10   2      210.88      202.55      3.06 o 
   2  10   2      108.67      110.50      2.12 o 
   3  10   2        0.12        0.49      0.51 o 
   4  10   2      218.38      216.05      3.27 o 
   5  10   2       43.24       44.26      2.04 o 
   6  10   2        5.22        8.46      1.05 o 
   0  11   2       27.95       30.87      1.76 o 
   1  11   2      101.71      103.34      2.14 o 
   2  11   2        9.22       12.33      0.89 o 
   3  11   2       42.90       45.82      1.43 o 
   4  11   2       28.16       30.03      1.33 o 
   1   0   3       23.00       25.13      0.95 o 
   2   0   3       71.00       78.85      3.02 o 
   3   0   3     2507.87     2551.99     26.06 o 
   4   0   3      424.17      428.18      5.47 o 
   5   0   3       47.10       59.65      1.58 o 
   6   0   3      171.91      153.34      2.19 o 
   7   0   3      137.52      120.34      2.45 o 
   8   0   3      262.00      281.74      7.34 o 
   9   0   3       58.73       53.85      1.74 o 
  10   0   3       16.77       13.02      1.27 o 
  11   0   3        2.83        2.60      0.84 o 
   0   1   3      575.28      566.18      5.92 o 
   1   1   3     8082.27     8192.81     58.51 o 
   2   1   3     3279.03     3306.99     24.83 o 
   3   1   3     1153.56     1193.16      9.21 o 
   4   1   3      590.09      604.12      4.65 o 
   5   1   3      175.22      172.91      1.61 o 
   6   1   3       36.50       41.83      0.68 o 
   7   1   3       77.33       70.11      1.16 o 
   8   1   3      345.02      336.48      3.81 o 
   9   1   3       58.76       56.73      1.26 o 
  10   1   3      244.97      247.75      3.79 o 
  11   1   3       44.40       46.28      1.67 o 
   0   2   3       23.26       22.16      0.81 o 
   1   2   3    25107.27    24003.87    327.50 o 
   2   2   3     1867.30     1964.41     14.24 o 
   3   2   3     1344.58     1315.13      9.70 o 
   4   2   3      924.69      991.86      7.46 o 
   5   2   3      173.65      184.36      1.75 o 
   7   2   3       36.72       31.04      1.48 o 
   8   2   3      107.41      102.15      1.65 o 
   9   2   3       91.77       90.00      1.92 o 
  10   2   3       17.63       18.06      0.92 o 
  11   2   3       18.10       20.76      1.12 o 
   0   3   3      270.95      309.23      3.49 o 
   1   3   3      301.37      333.87      2.67 o 
   2   3   3      256.57      245.99      2.07 o 
   3   3   3      488.84      529.73      4.01 o 
   4   3   3      861.91      926.93      7.04 o 
   5   3   3      797.59      878.30      6.76 o 
   6   3   3      279.03      286.03      2.78 o 
   7   3   3      174.97      171.80      1.96 o 
   8   3   3      531.51      534.92      5.31 o 
   9   3   3       13.06       15.18      0.83 o 
  10   3   3       23.58       24.60      1.07 o 
  11   3   3        5.29        8.29      0.95 o 
   0   4   3      532.34      526.77      5.76 o 
   1   4   3      293.13      293.39      2.64 o 
   2   4   3      309.38      325.15      2.71 o 
   3   4   3      136.23      156.90      1.59 o 
   4   4   3      122.51      135.63      1.89 o 
   5   4   3       21.82       24.52      0.61 o 
   6   4   3      124.38      115.68      1.49 o 
   7   4   3       35.27       35.36      0.95 o 
   8   4   3      100.37      103.89      1.57 o 
   9   4   3        5.51        6.39      0.71 o 
  10   4   3       99.16      101.26      2.50 o 
   0   5   3      365.16      399.80      4.64 o 
   1   5   3       41.81       47.27      0.65 o 
   2   5   3      503.25      566.35      4.49 o 
   3   5   3      253.86      263.08      3.17 o 
   4   5   3       63.31       51.23      0.82 o 
   5   5   3        8.41        4.39      0.40 o 
   6   5   3      135.34      128.51      2.11 o 
   7   5   3       52.95       57.59      1.28 o 
   8   5   3      122.00      130.72      3.41 o 
   9   5   3       26.02       28.06      1.17 o 
  10   5   3        8.79       10.28      1.02 o 
   0   6   3        0.66        1.12      0.41 o 
   1   6   3      329.48      340.27      3.32 o 
   2   6   3      353.74      364.34      3.53 o 
   3   6   3       99.39       98.28      1.63 o 
   4   6   3        1.68        1.89      0.33 o 
   5   6   3      156.65      146.12      1.97 o 
   6   6   3      559.79      544.57      5.49 o 
   7   6   3      104.58      106.45      2.08 o 
   8   6   3      118.21      116.15      2.21 o 
   9   6   3       13.57       16.79      1.06 o 
   1   7   3      192.09      173.34      2.43 o 
   2   7   3       61.66       60.99      1.61 o 
   3   7   3       26.28       26.61      0.79 o 
   4   7   3       57.84       57.51      1.22 o 
   5   7   3      326.89      321.63      3.62 o 
   6   7   3       14.03       15.11      0.83 o 
   7   7   3      126.99      120.95      2.09 o 
   8   7   3       59.01       59.58      1.60 o 
   9   7   3       29.52       35.46      1.65 o 
   0   8   3       64.22       57.20      1.84 o 
   1   8   3       20.77       23.49      0.89 o 
   2   8   3       29.18       22.80      0.88 o 
   3   8   3      122.00      122.88      2.09 o 
   4   8   3      160.71      152.55      2.33 o 
   5   8   3       90.55       90.85      1.59 o 
   6   8   3       36.32       36.41      1.15 o 
   7   8   3       80.22       69.77      1.80 o 
   8   8   3       28.69       30.75      1.49 o 
   0   9   3        0.10       -0.30      0.59 o 
   1   9   3       23.93       24.84      1.00 o 
   2   9   3      285.96      284.87      3.74 o 
   3   9   3       33.57       33.23      1.12 o 
   4   9   3      148.19      142.13      2.67 o 
   5   9   3       66.70       61.00      1.64 o 
   6   9   3       85.64       86.50      2.68 o 
   7   9   3        3.79        5.56      0.94 o 
   0  10   3      942.68      982.47     14.44 o 
   1  10   3       18.23       20.09      1.00 o 
   2  10   3      264.10      259.05      3.65 o 
   3  10   3       16.86       19.38      1.08 o 
   4  10   3      160.12      165.90      4.18 o 
   5  10   3      104.15      104.57      2.27 o 
   6  10   3       12.50        9.48      1.11 o 
   0  11   3        8.15       11.06      1.23 o 
   1  11   3       57.20       60.01      1.62 o 
   2  11   3       85.80       88.33      1.97 o 
   3  11   3       46.99       47.86      1.47 o 
   4  11   3        7.45        9.40      0.90 o 
   0   0   4     7223.68     7658.44    109.16 o 
   1   0   4      583.59      583.33      7.06 o 
   2   0   4       19.92       19.09      1.11 o 
   3   0   4      597.65      534.28      6.42 o 
   4   0   4      248.89      248.75      3.00 o 
   5   0   4      476.55      479.61      5.45 o 
   6   0   4       14.63        7.47      0.55 o 
   7   0   4       19.46       17.07      1.63 o 
   8   0   4       26.38       25.11      1.41 o 
   9   0   4       36.06       34.94      1.69 o 
  10   0   4        3.10        3.39      0.95 o 
  11   0   4       62.57       63.83      2.67 o 
   0   1   4       20.80       24.81      0.49 o 
   1   1   4     3069.11     3089.17     22.18 o 
   2   1   4     1105.59     1108.96      9.41 o 
   3   1   4     1350.41     1471.93     11.29 o 
   4   1   4      266.43      271.09      2.45 o 
   5   1   4      194.90      203.36      1.96 o 
   6   1   4      209.11      196.27      2.02 o 
   7   1   4       21.78       23.78      1.20 o 
   8   1   4      340.68      336.83      3.93 o 
   9   1   4      104.65       99.92      1.78 o 
  10   1   4       16.86       19.28      1.58 o 
  11   1   4        6.00        5.78      0.79 o 
   0   2   4     1266.12     1284.51     13.25 o 
   1   2   4     1295.71     1336.14      9.73 o 
   2   2   4      673.49      696.58      5.27 o 
   3   2   4      544.72      512.62      4.27 o 
   4   2   4      673.96      736.38      5.82 o 
   5   2   4      245.68      282.39      2.46 o 
   6   2   4      214.72      200.89      2.96 o 
   7   2   4      555.98      521.63      5.79 o 
   8   2   4       64.65       60.06      1.30 o 
   9   2   4      132.67      127.46      2.07 o 
  10   2   4       85.97       83.98      2.02 o 
  11   2   4       74.29       80.56      2.11 o 
   0   3   4     1066.80     1178.97     12.24 o 
   1   3   4     4504.17     4803.83     34.32 o 
   2   3   4     2148.83     2312.02     16.76 o 
   3   3   4      561.28      611.49      5.67 o 
   4   3   4      479.02      519.01      4.19 o 
   5   3   4      682.13      727.33      6.01 o 
   6   3   4      369.90      364.29      3.53 o 
   7   3   4       63.13       64.66      1.42 o 
   8   3   4       16.03       14.29      0.64 o 
   9   3   4       49.87       49.27      1.23 o 
  10   3   4       27.85       27.33      1.22 o 
   0   4   4      664.87      731.07      7.82 o 
   1   4   4     1386.87     1467.98     10.80 o 
   2   4   4      428.06      478.20      3.84 o 
   3   4   4     1422.20     1465.07     10.88 o 
   4   4   4      179.51      184.39      1.82 o 
   5   4   4      408.40      416.74      4.31 o 
   6   4   4      148.10      148.74      1.76 o 
   7   4   4       17.19       15.28      0.72 o 
   8   4   4      191.22      186.64      2.43 o 
   9   4   4       28.34       28.32      1.38 o 
  10   4   4       95.97       96.19      2.77 o 
   0   5   4       26.15       23.71      0.71 o 
   1   5   4      177.55      214.17      3.08 o 
   2   5   4      115.22      116.53      1.25 o 
   3   5   4      309.82      325.89      2.82 o 
   4   5   4      300.32      274.56      2.72 o 
   5   5   4       59.29       53.68      1.30 o 
   6   5   4      125.56      126.19      2.23 o 
   7   5   4      296.51      301.59      7.33 o 
   8   5   4       93.59       93.50      2.01 o 
   9   5   4        3.98        6.53      0.95 o 
  10   5   4       16.00       19.29      1.29 o 
   0   6   4       86.36      100.74      1.61 o 
   1   6   4       75.83       82.84      1.42 o 
   2   6   4      265.85      282.38      3.32 o 
   3   6   4      211.84      219.73     10.83 o 
   4   6   4       22.67       24.33      0.73 o 
   5   6   4       65.59       62.65      1.24 o 
   6   6   4       47.23       46.92      1.19 o 
   7   6   4      231.13      229.65      3.13 o 
   8   6   4       24.56       24.74      1.02 o 
   9   6   4       13.78       15.97      1.23 o 
   0   7   4       21.96       16.05      1.86 o 
   1   7   4       34.93       32.04      0.93 o 
   2   7   4      104.60       96.63      1.39 o 
   3   7   4      255.27      238.40      2.64 o 
   4   7   4       96.27       90.03      1.57 o 
   5   7   4       72.75       72.16      1.65 o 
   6   7   4       27.17       26.95      1.01 o 
   7   7   4       30.07       28.34      1.02 o 
   8   7   4       15.76       17.35      1.04 o 
   9   7   4        8.63        9.40      1.06 o 
   0   8   4        3.32        3.29      0.69 o 
   1   8   4      173.97      166.82      2.48 o 
   2   8   4       15.06       14.74      0.87 o 
   3   8   4       59.28       59.51      1.45 o 
   4   8   4      140.91      140.01      2.35 o 
   5   8   4      123.68      124.30      1.94 o 
   6   8   4      146.97      144.83      2.39 o 
   7   8   4       18.44       19.97      1.19 o 
   8   8   4        9.12        8.16      0.87 o 
   0   9   4        3.79        4.54      0.87 o 
   1   9   4      254.73      256.19      3.49 o 
   2   9   4      116.72      111.72      2.06 o 
   3   9   4       14.96       13.80      0.84 o 
   4   9   4       45.92       46.20      1.42 o 
   5   9   4       48.86       44.46      1.89 o 
   6   9   4       55.92       62.20      1.82 o 
   7   9   4       37.26       44.73      1.63 o 
   0  10   4       10.48       12.10      1.23 o 
   1  10   4       40.03       42.27      1.55 o 
   2  10   4        4.29        3.74      0.60 o 
   3  10   4       30.22       30.71      1.14 o 
   4  10   4       28.55       32.52      1.29 o 
   5  10   4       24.87       28.60      1.43 o 
   0  11   4       58.26       51.11      2.12 o 
   1  11   4       30.91       33.35      1.29 o 
   2  11   4        2.74        3.41      0.63 o 
   3  11   4       25.99       26.61      1.24 o 
   4  11   4       65.65       70.63      2.05 o 
   1   0   5      324.76      341.49      4.63 o 
   2   0   5       40.48       32.99      1.51 o 
   3   0   5      771.45      879.70      9.34 o 
   4   0   5     1029.03     1053.11     11.15 o 
   5   0   5      171.13      179.73      2.37 o 
   6   0   5       27.02       25.17      1.40 o 
   7   0   5       38.25       42.87      1.50 o 
   8   0   5       92.93       87.13      2.30 o 
   9   0   5       95.15       87.22      2.41 o 
  10   0   5      275.98      286.37      5.36 o 
  11   0   5       17.25       17.30      1.63 o 
   0   1   5     8424.37     8497.42     95.61 o 
   1   1   5     1021.99     1018.16      7.49 o 
   2   1   5       52.52       44.01      0.58 o 
   3   1   5       51.02       59.26      0.82 o 
   4   1   5      841.99      885.35      7.05 o 
   5   1   5      291.89      284.98      2.65 o 
   6   1   5       42.35       41.39      1.01 o 
   7   1   5       46.74       43.12      1.07 o 
   8   1   5      253.30      249.18      3.22 o 
   9   1   5      143.46      146.86      2.31 o 
  10   1   5       15.50       16.50      0.93 o 
  11   1   5       12.61       12.25      1.00 o 
   0   2   5     2579.00     2698.35     27.45 o 
   1   2   5      566.40      576.40      4.38 o 
   2   2   5     1842.53     1942.22     16.79 o 
   3   2   5      472.50      444.60      3.74 o 
   4   2   5      202.87      235.67      2.23 o 
   5   2   5        2.50        2.71      0.25 o 
   6   2   5        8.99        5.88      0.40 o 
   7   2   5      122.07      103.75      1.68 o 
   8   2   5       99.21       96.50      1.73 o 
   9   2   5       27.83       24.92      0.94 o 
  10   2   5      136.82      141.72      2.59 o 
  11   2   5       13.18       14.41      1.09 o 
   0   3   5      257.35      234.96      2.82 o 
   1   3   5     1162.86     1233.02      9.08 o 
   2   3   5      679.83      747.28      5.70 o 
   3   3   5     1147.38     1198.84      8.97 o 
   4   3   5      525.68      562.91      4.52 o 
   5   3   5      129.65      115.88      1.40 o 
   6   3   5      411.49      414.57      3.99 o 
   7   3   5       26.76       23.95      1.21 o 
   8   3   5       65.33       60.90      1.34 o 
   9   3   5       24.05       21.61      0.93 o 
  10   3   5       21.76       24.01      1.11 o 
   0   4   5       56.22       51.81      1.25 o 
   1   4   5        6.34        9.17      0.31 o 
   2   4   5     1214.45     1237.46      9.24 o 
   3   4   5      406.67      448.72      3.67 o 
   4   4   5       45.57       47.41      1.04 o 
   5   4   5      154.41      149.32      1.97 o 
   6   4   5      207.18      191.16      2.24 o 
   7   4   5      160.32      151.01      2.23 o 
   8   4   5      225.52      218.33      2.96 o 
   9   4   5       77.62       72.13      1.87 o 
  10   4   5        9.94        9.93      1.04 o 
   0   5   5      314.72      336.67      3.97 o 
   1   5   5      528.79      564.75      4.50 o 
   2   5   5       65.18       71.06      0.91 o 
   3   5   5       47.81       54.09      0.81 o 
   4   5   5      407.28      420.91      3.63 o 
   5   5   5        6.05        5.84      0.44 o 
   6   5   5      213.93      208.67      3.07 o 
   7   5   5       78.55       75.47      1.54 o 
   8   5   5       26.27       30.79      1.25 o 
   9   5   5       53.10       52.86      2.02 o 
  10   5   5       13.97       14.42      1.18 o 
   0   6   5        9.52       15.95      0.70 o 
   1   6   5      173.58      175.35      1.95 o 
   2   6   5       43.62       36.99      1.91 o 
   3   6   5       76.86       71.96      1.24 o 
   4   6   5       44.00       40.35      0.92 o 
   5   6   5      110.62       98.46      1.77 o 
   6   6   5       14.55       15.22      0.78 o 
   7   6   5      238.23      240.82      3.26 o 
   8   6   5      187.25      209.43      3.23 o 
   9   6   5       13.13       14.61      1.20 o 
   0   7   5       54.81       45.31      3.57 o 
   1   7   5      136.86      127.20      2.09 o 
   2   7   5      181.41      174.55      2.10 o 
   3   7   5      199.68      206.81      2.38 o 
   4   7   5      128.04      119.35      1.89 o 
   5   7   5       49.51       48.31      1.22 o 
   6   7   5      255.05      243.90      3.30 o 
   7   7   5       36.32       34.72      1.42 o 
   8   7   5        4.59        8.01      0.79 o 
   0   8   5      140.90      133.00      3.07 o 
   1   8   5       76.20       73.82      1.54 o 
   2   8   5      370.32      354.45      4.31 o 
   3   8   5      455.04      448.91      5.07 o 
   4   8   5      234.51      221.37      3.21 o 
   5   8   5      187.15      173.59      2.58 o 
   6   8   5       53.06       47.15      1.32 o 
   7   8   5       48.11       56.31      1.48 o 
   8   8   5        1.34        2.06      0.64 o 
   0   9   5      304.65      287.96      5.37 o 
   1   9   5       21.82       21.43      1.01 o 
   2   9   5      171.87      169.20      2.64 o 
   3   9   5       25.51       26.07      1.13 o 
   4   9   5      126.02      128.42      2.59 o 
   5   9   5      165.21      161.98      3.03 o 
   6   9   5       57.53       56.36      1.74 o 
   7   9   5       12.16       16.63      1.12 o 
   0  10   5      157.44      171.23      5.00 o 
   1  10   5      274.44      277.44      3.83 o 
   2  10   5       59.71       63.19      1.56 o 
   3  10   5        2.59        2.92      0.62 o 
   4  10   5       15.23       13.48      1.07 o 
   5  10   5       14.28       16.70      1.18 o 
   0  11   5        7.94        9.74      1.16 o 
   1  11   5       59.00       62.45      1.65 o 
   2  11   5        7.16        7.39      0.74 o 
   3  11   5        8.39       11.90      0.96 o 
   0   0   6     1185.99     1204.37     17.65 o 
   1   0   6     1264.15     1318.46     13.64 o 
   2   0   6      346.51      337.08      4.19 o 
   3   0   6       33.02       36.33      2.20 o 
   4   0   6      163.51      167.36      2.81 o 
   5   0   6      543.66      551.93      6.91 o 
   6   0   6       38.68       27.20      2.47 o 
   7   0   6      315.79      318.49      7.69 o 
   8   0   6      299.91      304.93      5.27 o 
   9   0   6       73.12       81.84      2.49 o 
  10   0   6       40.11       40.90      1.75 o 
  11   0   6       65.36       65.30      2.77 o 
   0   1   6      774.04      790.84      8.37 o 
   1   1   6      496.93      501.65      3.85 o 
   2   1   6     2409.56     2524.79     19.02 o 
   3   1   6       95.40       95.61      1.17 o 
   4   1   6     1639.89     1758.35     14.20 o 
   5   1   6      345.37      382.78      3.38 o 
   6   1   6      296.88      270.75      5.04 o 
   7   1   6      351.65      330.40      3.83 o 
   8   1   6      142.33      138.54      2.17 o 
   9   1   6      108.05      110.85      1.98 o 
  10   1   6      208.70      215.63      3.11 o 
   0   2   6     1203.13     1215.38     12.65 o 
   1   2   6     1375.03     1423.45     10.42 o 
   2   2   6      227.72      229.49      1.97 o 
   3   2   6     1106.35     1187.84      9.76 o 
   4   2   6     2413.72     2583.20     19.69 o 
   5   2   6      437.83      420.15      3.92 o 
   6   2   6      118.99      131.20      2.02 o 
   7   2   6      187.56      166.28      2.49 o 
   8   2   6      100.03      100.71      1.83 o 
   9   2   6        0.14        0.97      0.44 o 
  10   2   6       22.68       25.33      1.03 o 
   0   3   6     5099.49     5370.30     54.29 o 
   1   3   6     1058.41     1106.45      8.20 o 
   2   3   6     2524.18     2704.40     20.41 o 
   3   3   6     1710.14     1787.98     13.17 o 
   4   3   6      106.67      110.42      3.17 o 
   5   3   6      162.11      148.58      3.04 o 
   6   3   6      189.21      189.00      2.21 o 
   7   3   6      320.41      330.36      3.88 o 
   8   3   6      123.00      128.15      2.09 o 
   9   3   6       85.73       92.92      1.83 o 
  10   3   6       29.57       34.14      1.25 o 
   0   4   6     8325.59     9281.71     93.48 o 
   1   4   6      141.10      136.70      1.35 o 
   2   4   6     2850.22     3007.69     21.80 o 
   3   4   6      901.22      919.44      7.07 o 
   4   4   6      553.55      557.62      5.19 o 
   5   4   6       75.87       67.49      1.12 o 
   6   4   6      888.93      878.60      7.69 o 
   7   4   6      227.72      223.16      2.96 o 
   8   4   6      235.11      237.59      3.47 o 
   9   4   6       10.74       12.68      0.93 o 
  10   4   6       87.97       96.37      2.59 o 
   0   5   6       98.85      105.88      1.70 o 
   1   5   6      329.76      368.96      3.00 o 
   2   5   6       47.98       44.50      0.71 o 
   3   5   6        8.48        8.97      0.54 o 
   4   5   6      110.68      110.54      1.45 o 
   5   5   6      123.54      124.55      1.80 o 
   6   5   6        5.18        5.99      0.56 o 
   7   5   6       21.04       18.73      0.89 o 
   8   5   6       27.80       29.92      1.32 o 
   9   5   6       84.30       81.09      2.04 o 
   0   6   6      131.38      140.63      4.43 o 
   1   6   6      305.23      310.76      4.04 o 
   2   6   6      460.22      479.68      4.71 o 
   3   6   6       34.18       28.97      0.89 o 
   4   6   6       56.24       54.91      1.43 o 
   5   6   6       20.87       23.11      1.14 o 
   6   6   6      611.60      618.35      6.61 o 
   7   6   6       51.16       48.84      1.39 o 
   8   6   6       46.34       46.70      1.57 o 
   9   6   6       31.62       31.85      1.57 o 
   0   7   6        1.92        1.89      0.61 o 
   1   7   6      132.36      127.75      1.94 o 
   2   7   6      159.96      158.45      1.97 o 
   3   7   6      200.68      204.83      2.39 o 
   4   7   6      291.65      268.65      3.13 o 
   5   7   6       35.72       32.95      1.03 o 
   6   7   6       74.95       70.56      1.55 o 
   7   7   6        8.72        8.03      0.69 o 
   8   7   6      136.81      152.68      3.00 o 
   0   8   6       35.80       35.23      1.53 o 
   1   8   6      416.11      407.18      4.80 o 
   2   8   6       82.92       81.41      1.58 o 
   3   8   6      129.39      124.08      4.06 o 
   4   8   6        3.92        5.21      0.70 o 
   5   8   6       34.24       35.29      1.16 o 
   6   8   6        4.00        5.28      0.75 o 
   7   8   6        4.48        4.19      0.62 o 
   0   9   6       44.91       42.67      1.77 o 
   1   9   6      297.19      277.36      3.72 o 
   2   9   6       59.08       57.05      1.44 o 
   3   9   6      129.98      119.75      2.46 o 
   4   9   6       29.72       32.84      1.31 o 
   5   9   6        1.32        0.65      0.55 o 
   6   9   6       28.16       31.14      1.37 o 
   0  10   6       20.11       19.84      1.42 o 
   1  10   6       76.72       80.32      1.78 o 
   2  10   6       74.97       79.47      1.79 o 
   3  10   6        0.66        1.33      0.59 o 
   4  10   6       18.52       21.65      1.28 o 
   5  10   6       18.17       18.03      1.28 o 
   0  11   6       24.24       32.37      1.81 o 
   1  11   6       22.62       24.32      1.16 o 
   2  11   6       35.34       36.25      1.42 o 
   3  11   6       53.31       53.00      2.48 o 
   1   0   7      407.88      416.91      4.63 o 
   2   0   7       11.66       13.86      1.39 o 
   3   0   7       33.14       41.35      1.90 o 
   4   0   7      375.69      364.94      5.48 o 
   5   0   7      127.47      109.66      2.39 o 
   6   0   7      815.60      824.85     13.31 o 
   7   0   7      184.45      171.88      3.45 o 
   8   0   7        3.58        2.04      0.64 o 
   9   0   7      567.30      581.07      8.98 o 
  10   0   7       61.79       61.51      2.17 o 
   0   1   7     1459.61     1507.97     15.60 o 
   1   1   7      648.78      671.36      5.34 o 
   2   1   7      626.83      665.51      6.21 o 
   3   1   7      757.01      811.61      6.85 o 
   4   1   7      188.42      197.36      2.08 o 
   5   1   7      466.14      474.61      4.60 o 
   6   1   7       66.72       67.61      1.38 o 
   7   1   7      176.39      173.13      2.42 o 
   8   1   7      104.56      101.83      1.81 o 
   9   1   7       54.94       53.01      1.74 o 
  10   1   7        0.14        1.09      0.48 o 
   0   2   7     2143.44     2231.07     22.85 o 
   1   2   7      741.66      799.26      6.05 o 
   2   2   7      836.61      925.12      6.96 o 
   3   2   7      798.45      867.52      7.30 o 
   4   2   7      114.51      118.95      1.48 o 
   5   2   7      189.97      178.82      7.25 o 
   6   2   7      129.92      121.23      2.28 o 
   7   2   7      167.38      162.72      2.36 o 
   8   2   7        5.48        5.49      0.56 o 
   9   2   7      113.49      111.72      2.01 o 
  10   2   7       70.29       69.00      1.62 o 
   0   3   7     1976.58     2158.10     22.20 o 
   1   3   7      203.89      187.22      2.55 o 
   2   3   7      775.64      836.44      6.38 o 
   3   3   7      505.57      517.27      4.17 o 
   4   3   7      999.83     1061.65      8.92 o 
   5   3   7      249.58      243.41      2.60 o 
   6   3   7       87.56       86.18      1.56 o 
   7   3   7       63.08       65.23      1.38 o 
   8   3   7       25.41       22.74      0.91 o 
   9   3   7       66.39       61.96      1.46 o 
  10   3   7       19.61       20.59      0.99 o 
   0   4   7      175.16      166.78      2.27 o 
   1   4   7      162.42      155.72      2.49 o 
   2   4   7       89.30       81.75      1.00 o 
   3   4   7      199.36      215.96      2.52 o 
   4   4   7       75.91       72.11      1.32 o 
   5   4   7       61.65       59.64      1.06 o 
   6   4   7      216.00      201.85      2.38 o 
   7   4   7      200.01      194.76      2.70 o 
   8   4   7      193.02      184.61      2.93 o 
   9   4   7       19.62       17.78      1.08 o 
  10   4   7       39.96       48.60      1.88 o 
   0   5   7       89.21       80.50      1.43 o 
   1   5   7      176.03      196.78      1.95 o 
   2   5   7      203.52      183.97      1.91 o 
   3   5   7      174.69      171.29      1.88 o 
   4   5   7       76.03       68.89      1.53 o 
   5   5   7       88.27       86.58      1.47 o 
   6   5   7      220.33      213.00      3.13 o 
   7   5   7      146.43      143.30      2.76 o 
   8   5   7       37.42       36.09      1.31 o 
   9   5   7        3.18        2.75      0.66 o 
   0   6   7      109.09      115.80      2.68 o 
   1   6   7       45.68       45.93      0.96 o 
   2   6   7       78.79       77.53      1.41 o 
   3   6   7      283.04      274.14      2.89 o 
   4   6   7       18.12       15.51      0.76 o 
   5   6   7      146.68      145.96      2.26 o 
   6   6   7      424.35      442.90      5.07 o 
   7   6   7       14.12       19.48      1.27 o 
   8   6   7       83.24       88.17      2.17 o 
   9   6   7       39.60       49.40      1.65 o 
   0   7   7       22.87       20.14      1.41 o 
   1   7   7       39.98       39.20      0.91 o 
   2   7   7      235.36      236.32      2.67 o 
   3   7   7      169.16      164.86      3.00 o 
   4   7   7       21.96       18.67      0.89 o 
   5   7   7       56.65       45.22      1.23 o 
   6   7   7      108.56      101.76      1.89 o 
   7   7   7       17.95       15.67      0.95 o 
   8   7   7       36.27       35.44      1.43 o 
   0   8   7       49.18       45.81      1.72 o 
   1   8   7       65.54       62.92      1.61 o 
   2   8   7       17.03       15.48      0.83 o 
   3   8   7      135.60      131.33      2.25 o 
   4   8   7      127.78      116.47      2.36 o 
   5   8   7       41.85       38.39      1.17 o 
   6   8   7       57.83       56.05      1.44 o 
   7   8   7        0.56        1.99      0.56 o 
   0   9   7      132.26      126.61      3.16 o 
   1   9   7       24.49       21.94      0.97 o 
   2   9   7       37.68       31.02      1.12 o 
   3   9   7       46.87       37.59      1.37 o 
   4   9   7       15.48       18.55      1.07 o 
   5   9   7        9.11       11.95      1.06 o 
   6   9   7       14.92       21.10      1.23 o 
   0  10   7      118.44      118.03      3.16 o 
   1  10   7       19.65       20.19      1.03 o 
   2  10   7        4.82        4.00      0.66 o 
   3  10   7       22.91       20.71      1.20 o 
   4  10   7        7.22        7.71      0.96 o 
   5  10   7       12.34       11.43      1.11 o 
   0  11   7       52.57       48.06      2.08 o 
   1  11   7        4.52        6.80      0.87 o 
   2  11   7       61.96       66.00      2.05 o 
   0   0   8     1528.93     1573.21     23.10 o 
   1   0   8      747.65      775.76     12.27 o 
   2   0   8      160.71      170.93      2.89 o 
   3   0   8       73.40       74.81      1.56 o 
   4   0   8      917.04      851.84     14.59 o 
   5   0   8      159.11      113.67      4.95 o 
   6   0   8        2.69        0.80      0.52 o 
   7   0   8       43.60       38.83      1.64 o 
   8   0   8      149.91      149.49      3.35 o 
   9   0   8      107.89       99.32      3.25 o 
  10   0   8        0.00        0.55      0.71 o 
   0   1   8      582.18      655.37      7.10 o 
   1   1   8      789.67      836.11      6.31 o 
   2   1   8       54.44       65.90      0.81 o 
   3   1   8       43.63       44.67      1.01 o 
   4   1   8       16.57       12.72      0.43 o 
   5   1   8        5.40        6.34      0.47 o 
   6   1   8      149.77      142.26      2.10 o 
   7   1   8       49.28       47.29      1.27 o 
   8   1   8       24.22       23.85      0.93 o 
   9   1   8       37.33       38.98      1.21 o 
  10   1   8       99.69       96.29      1.95 o 
   0   2   8     1333.67     1364.94     15.50 o 
   1   2   8      282.58      286.61      2.43 o 
   2   2   8      843.22      860.92      6.52 o 
   3   2   8     1033.31     1077.41      8.97 o 
   4   2   8     1200.71     1249.97     10.37 o 
   5   2   8      193.65      209.76      3.75 o 
   6   2   8      299.32      288.67      3.46 o 
   7   2   8      231.69      226.29      2.98 o 
   8   2   8       69.56       72.65      1.70 o 
   9   2   8       14.34       15.59      0.84 o 
  10   2   8       32.24       35.47      1.21 o 
   0   3   8      318.04      260.66      3.21 o 
   1   3   8      889.32      901.18      6.84 o 
   2   3   8      937.48     1011.25      7.65 o 
   3   3   8      307.03      339.68      2.91 o 
   4   3   8       59.10       49.85      1.77 o 
   5   3   8      221.84      216.47      2.41 o 
   6   3   8       35.81       33.28      0.96 o 
   7   3   8      116.65      110.82      1.89 o 
   8   3   8       14.70       17.73      0.85 o 
   9   3   8       34.13       29.44      1.07 o 
  10   3   8       23.66       28.17      1.13 o 
   0   4   8       15.34       19.39      0.66 o 
   1   4   8      482.29      507.05      4.08 o 
   2   4   8      204.56      199.00      1.89 o 
   3   4   8        8.35        5.97      0.37 o 
   4   4   8       74.62       78.68      1.27 o 
   5   4   8       78.35       73.33      1.22 o 
   6   4   8       33.41       32.65      1.45 o 
   7   4   8       11.36       12.24      0.72 o 
   8   4   8      105.96       98.05      2.04 o 
   9   4   8       90.13       92.55      2.20 o 
   0   5   8      804.18      836.65      9.15 o 
   1   5   8       42.85       46.13      0.78 o 
   2   5   8      491.61      523.47      4.48 o 
   3   5   8      582.54      608.50      5.84 o 
   4   5   8      152.49      145.61      1.85 o 
   5   5   8      403.66      402.60      4.48 o 
   6   5   8      303.51      293.99      4.28 o 
   7   5   8       61.36       61.88      1.71 o 
   8   5   8        7.75       10.96      1.06 o 
   9   5   8       28.81       28.58      1.31 o 
   0   6   8       42.48       41.66      1.04 o 
   1   6   8      189.24      190.67      1.90 o 
   2   6   8      258.15      244.62      2.49 o 
   3   6   8      119.52      112.57      1.96 o 
   4   6   8      318.28      320.77      3.85 o 
   5   6   8       27.40       25.38      0.94 o 
   6   6   8       46.25       45.44      1.23 o 
   7   6   8       10.33       15.25      1.01 o 
   8   6   8        4.03        5.84      0.76 o 
   0   7   8      105.68       91.40      2.20 o 
   1   7   8      467.27      469.50      5.03 o 
   2   7   8       55.62       50.75      1.03 o 
   3   7   8      493.64      472.40      5.19 o 
   4   7   8      110.70       96.54      1.87 o 
   5   7   8       18.92       19.37      0.88 o 
   6   7   8      125.00      113.87      2.05 o 
   7   7   8       41.14       43.31      1.51 o 
   8   7   8        1.98        4.04      0.73 o 
   0   8   8       14.34       12.64      1.15 o 
   1   8   8      163.21      163.15      2.44 o 
   2   8   8      113.04      103.00      1.82 o 
   3   8   8       49.38       48.04      1.48 o 
   4   8   8       10.17        7.30      0.79 o 
   5   8   8        1.66        1.02      0.44 o 
   6   8   8      138.48      143.83      2.47 o 
   7   8   8       79.50       87.37      2.20 o 
   0   9   8      187.76      187.51      4.05 o 
   1   9   8       24.32       24.15      1.00 o 
   2   9   8       20.94       19.13      1.03 o 
   3   9   8       12.04       13.70      0.96 o 
   4   9   8       17.99       19.93      1.11 o 
   5   9   8       16.10       19.18      1.16 o 
   6   9   8       39.42       48.55      1.70 o 
   0  10   8        1.50        0.64      0.79 o 
   1  10   8        0.19       -0.01      0.48 o 
   2  10   8       23.22       21.65      1.22 o 
   3  10   8       40.41       42.01      1.72 o 
   4  10   8       37.42       42.97      2.02 o 
   0  11   8        0.09        0.98      0.81 o 
   1  11   8       20.66       27.11      1.26 o 
   1   0   9        5.16        2.73      0.35 o 
   2   0   9      186.04      193.86      2.48 o 
   3   0   9      470.99      463.91      5.92 o 
   4   0   9       16.13       12.95      1.11 o 
   5   0   9      506.20      522.53      7.68 o 
   6   0   9      170.37      166.38      4.44 o 
   7   0   9      215.86      195.06      3.83 o 
   8   0   9      195.85      194.32      6.65 o 
   9   0   9       30.28       33.71      1.58 o 
  10   0   9       54.84       49.98      2.04 o 
   0   1   9       15.18       11.71      0.63 o 
   1   1   9       97.27      105.26      1.30 o 
   2   1   9       43.91       41.31      0.69 o 
   3   1   9      251.98      265.84      4.44 o 
   4   1   9      424.26      447.03      4.40 o 
   5   1   9      425.37      407.44      4.43 o 
   6   1   9      310.27      273.72      3.35 o 
   7   1   9      126.99      118.96      2.03 o 
   8   1   9      156.34      150.76      2.38 o 
   9   1   9       32.71       35.79      1.16 o 
  10   1   9        1.99        4.32      0.62 o 
   0   2   9       11.25       10.79      0.60 o 
   1   2   9      159.20      168.11      1.60 o 
   2   2   9      234.09      238.22      2.24 o 
   3   2   9       51.96       47.17      0.80 o 
   4   2   9      186.59      151.79      4.02 o 
   5   2   9       70.06       67.54      2.01 o 
   6   2   9      137.94      134.08      2.07 o 
   7   2   9       30.45       28.84      0.98 o 
   8   2   9        9.71       10.92      0.74 o 
   9   2   9      104.97      100.18      1.95 o 
  10   2   9       75.71       81.17      1.83 o 
   0   3   9        3.76        4.33      0.38 o 
   1   3   9      309.66      297.62      2.58 o 
   2   3   9      192.55      190.40      1.81 o 
   3   3   9      374.82      363.79      3.51 o 
   4   3   9       45.73       48.14      0.94 o 
   5   3   9      137.80      133.29      3.12 o 
   6   3   9       58.93       61.98      1.33 o 
   7   3   9       95.49       89.92      2.47 o 
   8   3   9       73.15       72.70      1.57 o 
   9   3   9       38.59       39.38      1.21 o 
  10   3   9       24.08       25.32      1.10 o 
   0   4   9      435.52      408.99      4.86 o 
   1   4   9      258.79      253.85      2.30 o 
   2   4   9      926.10      985.11      7.88 o 
   3   4   9       44.52       48.29      1.29 o 
   4   4   9      202.45      202.01      2.30 o 
   5   4   9       79.51       76.79      1.37 o 
   6   4   9       61.49       58.51      1.30 o 
   7   4   9      182.31      175.84      2.58 o 
   8   4   9      127.79      127.62      2.39 o 
   9   4   9       26.75       27.64      1.30 o 
   0   5   9       88.10       86.12      1.82 o 
   1   5   9      497.41      515.54      4.64 o 
   2   5   9      522.55      530.55      4.76 o 
   3   5   9       67.53       72.56      1.31 o 
   4   5   9      550.46      540.18      5.43 o 
   5   5   9      328.42      320.03      3.79 o 
   6   5   9       90.30       89.25      2.03 o 
   7   5   9       10.78       11.85      0.93 o 
   8   5   9       31.06       30.13      1.29 o 
   9   5   9       62.47       69.59      1.98 o 
   0   6   9     1764.18     1817.21     20.85 o 
   1   6   9      218.28      216.12      2.33 o 
   2   6   9      679.19      694.60      5.91 o 
   3   6   9      377.87      380.88      4.60 o 
   4   6   9      417.62      426.80      6.45 o 
   5   6   9      208.34      212.25      2.94 o 
   6   6   9      130.00      131.40      2.61 o 
   7   6   9      169.55      166.99      3.10 o 
   8   6   9        7.56       11.26      0.98 o 
   0   7   9      310.12      291.14      5.49 o 
   1   7   9       18.45       16.69      0.69 o 
   2   7   9      241.75      223.62      3.64 o 
   3   7   9       16.71       14.60      0.88 o 
   4   7   9      120.12      110.61      1.92 o 
   5   7   9        2.76        2.78      0.49 o 
   6   7   9       32.99       31.58      1.20 o 
   7   7   9        5.78        5.31      0.79 o 
   0   8   9       75.48       69.03      2.15 o 
   1   8   9      102.52      106.32      1.85 o 
   2   8   9      167.40      158.08      2.84 o 
   3   8   9       11.39       11.65      0.90 o 
   4   8   9       87.74       77.77      2.14 o 
   5   8   9       29.22       30.53      1.16 o 
   6   8   9       47.75       50.60      1.54 o 
   7   8   9       35.36       38.86      1.89 o 
   0   9   9        1.94        2.21      0.74 o 
   1   9   9       16.49       16.18      0.89 o 
   2   9   9        7.23        7.91      0.81 o 
   3   9   9       51.56       50.03      1.60 o 
   4   9   9        0.66        1.01      0.61 o 
   5   9   9        4.74        5.20      0.76 o 
   0  10   9        0.00        0.81      0.67 o 
   1  10   9        9.54       11.41      0.99 o 
   2  10   9       27.60       29.03      1.36 o 
   3  10   9        2.24        1.83      0.70 o 
   4  10   9        2.63        3.36      0.72 o 
   0   0  10      223.53      207.28      4.70 o 
   1   0  10       60.31       56.31      1.25 o 
   2   0  10       36.62       36.47      0.84 o 
   3   0  10     1533.75     1545.71     19.86 o 
   4   0  10      258.71      236.26      7.69 o 
   5   0  10      740.34      673.63      9.67 o 
   6   0  10       29.10       29.33      1.36 o 
   7   0  10      144.66      146.83      3.41 o 
   8   0  10      229.12      231.77      4.88 o 
   9   0  10       25.41       24.96      1.47 o 
  10   0  10        0.01        0.82      0.69 o 
   0   1  10        4.15        3.51      0.34 o 
   1   1  10      609.16      662.15      5.17 o 
   2   1  10      521.46      569.61      5.17 o 
   3   1  10        3.81        4.61      0.37 o 
   5   1  10      426.21      422.42      4.84 o 
   6   1  10        0.01        0.53      0.37 o 
   7   1  10       28.22       26.93      0.95 o 
   8   1  10       17.45       17.05      0.85 o 
   9   1  10       12.66       13.27      0.82 o 
  10   1  10       28.83       28.78      1.16 o 
   0   2  10       14.88       16.61      0.61 o 
   1   2  10      243.51      241.27      2.19 o 
   2   2  10      191.96      182.86      1.90 o 
   3   2  10      207.47      207.79      2.47 o 
   4   2  10      175.57      167.92      2.57 o 
   5   2  10       41.71       40.77      1.03 o 
   6   2  10      112.34      110.13      2.27 o 
   7   2  10      100.65       89.89      1.79 o 
   8   2  10        6.86        7.74      0.66 o 
   9   2  10        0.36        0.12      0.43 o 
   0   3  10      352.43      354.53      4.62 o 
   1   3  10      238.60      243.48      2.23 o 
   2   3  10      108.49      116.04      1.36 o 
   3   3  10      418.44      401.15      7.41 o 
   4   3  10       21.04       25.10      0.95 o 
   5   3  10      166.32      159.97      2.29 o 
   6   3  10       35.68       35.80      1.04 o 
   7   3  10       75.25       72.32      1.92 o 
   8   3  10       80.04       77.83      1.68 o 
   9   3  10       15.96       15.61      0.89 o 
   0   4  10      261.48      265.85      3.44 o 
   1   4  10      772.13      829.87      6.76 o 
   2   4  10       39.84       34.76      0.83 o 
   3   4  10      192.75      182.70      2.14 o 
   4   4  10       44.50       46.73      0.97 o 
   5   4  10      342.98      337.03      3.95 o 
   6   4  10       42.97       43.25      1.26 o 
   7   4  10       68.49       70.39      1.54 o 
   8   4  10       21.90       28.90      1.17 o 
   9   4  10       54.91       65.78      2.19 o 
   0   5  10      371.44      351.06      4.76 o 
   1   5  10      276.38      271.66      3.66 o 
   2   5  10       76.25       72.67      1.38 o 
   3   5  10       37.19       35.81      0.91 o 
   4   5  10      446.29      429.45      4.61 o 
   5   5  10       93.95       97.22      1.78 o 
   6   5  10       50.00       50.08      1.51 o 
   7   5  10        4.40        3.66      0.67 o 
   8   5  10        7.20        7.48      0.82 o 
   0   6  10       39.24       35.36      1.10 o 
   1   6  10       48.79       51.48      1.15 o 
   2   6  10      313.11      303.46      3.91 o 
   3   6  10       48.93       41.52      1.13 o 
   4   6  10       44.29       44.19      1.16 o 
   5   6  10       51.95       50.93      1.47 o 
   6   6  10        0.45        0.31      0.61 o 
   7   6  10       66.27       62.26      1.80 o 
   8   6  10       68.28       82.80      2.15 o 
   0   7  10        3.63        2.25      0.91 o 
   1   7  10       42.03       38.53      1.06 o 
   2   7  10      187.64      180.10      2.52 o 
   3   7  10       42.18       38.05      1.08 o 
   4   7  10       60.64       55.12      1.35 o 
   5   7  10       56.75       57.49      1.55 o 
   6   7  10       37.06       40.16      1.45 o 
   7   7  10        7.97        7.90      0.90 o 
   0   8  10        8.10        6.54      0.95 o 
   1   8  10      153.78      141.42      2.47 o 
   2   8  10        7.33        7.55      0.88 o 
   3   8  10       11.49       11.76      0.86 o 
   4   8  10       17.41       19.66      1.17 o 
   5   8  10        7.98       10.16      0.88 o 
   6   8  10       19.60       22.87      1.21 o 
   0   9  10        1.74        2.12      0.77 o 
   1   9  10       21.62       23.94      1.24 o 
   2   9  10        7.39       10.09      0.89 o 
   3   9  10       14.81       16.69      1.07 o 
   4   9  10       31.87       34.30      1.54 o 
   5   9  10        1.71        4.18      0.76 o 
   0  10  10       16.00       15.65      1.36 o 
   1  10  10        9.64       15.07      1.08 o 
   2  10  10        5.15        8.73      0.94 o 
   3  10  10       20.33       26.64      1.30 o 
   1   0  11      141.97      130.70      2.45 o 
   2   0  11      415.04      415.14      5.42 o 
   3   0  11      223.38      205.98      5.36 o 
   4   0  11       86.31       79.02      2.06 o 
   5   0  11       21.94       18.29      1.09 o 
   6   0  11      399.07      372.99      6.50 o 
   7   0  11        3.92        4.26      0.81 o 
   8   0  11       79.75       76.10      2.32 o 
   9   0  11       14.15       11.87      1.17 o 
   0   1  11      153.35      143.46      2.15 o 
   1   1  11        6.99        4.92      0.29 o 
   2   1  11       22.93       22.98      1.16 o 
   3   1  11       25.23       23.92      1.97 o 
   4   1  11       65.95       67.46      1.43 o 
   5   1  11       66.58       57.97      1.40 o 
   6   1  11      176.29      170.91      2.48 o 
   7   1  11        9.27        9.30      0.68 o 
   8   1  11      134.21      122.84      2.16 o 
   9   1  11        5.90        7.90      0.72 o 
   0   2  11       63.17       65.19      1.25 o 
   1   2  11      229.93      228.47      2.11 o 
   2   2  11      162.50      173.07      2.13 o 
   3   2  11      196.16      178.94      3.28 o 
   4   2  11      177.94      167.51      2.30 o 
   5   2  11      140.34      128.22      1.99 o 
   6   2  11       60.01       56.13      1.29 o 
   7   2  11       13.18       10.64      0.71 o 
   8   2  11       52.46       52.10      1.37 o 
   9   2  11       12.95       13.88      0.86 o 
   0   3  11      454.22      474.90      5.56 o 
   1   3  11      345.35      373.99      3.19 o 
   2   3  11       39.16       44.12      0.85 o 
   3   3  11       19.07       17.50      1.09 o 
   4   3  11      131.19      123.95      1.81 o 
   5   3  11      232.19      215.28      2.85 o 
   6   3  11       90.25       93.74      1.74 o 
   7   3  11      123.65      125.95      2.13 o 
   8   3  11       55.35       56.25      1.48 o 
   9   3  11       17.29       20.60      0.98 o 
   0   4  11       66.78       58.23      1.42 o 
   1   4  11      186.04      191.46      2.01 o 
   2   4  11       62.92       64.90      1.18 o 
   3   4  11        6.58        6.80      0.46 o 
   4   4  11      246.14      246.01      2.91 o 
   5   4  11      101.74       86.80      1.63 o 
   6   4  11      118.94      101.08      1.88 o 
   7   4  11      120.75      131.58      2.20 o 
   8   4  11        7.54       10.75      0.84 o 
   9   4  11       36.15       38.83      1.48 o 
   0   5  11      945.62      964.63     10.59 o 
   1   5  11      427.22      409.00      4.41 o 
   2   5  11     1625.62     1648.58     17.57 o 
   3   5  11      240.77      226.91      2.95 o 
   4   5  11       42.27       40.19      1.48 o 
   5   5  11      116.42      103.48      1.98 o 
   6   5  11        9.64       11.68      0.89 o 
   7   5  11        4.60        6.62      0.79 o 
   8   5  11        3.32        3.34      0.69 o 
   0   6  11       69.84       79.03      1.77 o 
   1   6  11      118.84      119.10      2.21 o 
   2   6  11      444.50      446.61      4.60 o 
   3   6  11       94.75       96.23      1.76 o 
   4   6  11       23.46       22.04      1.01 o 
   5   6  11       51.91       52.25      1.45 o 
   6   6  11       33.59       33.44      1.32 o 
   7   6  11        3.30        4.75      0.70 o 
   8   6  11      102.60      118.63      2.66 o 
   0   7  11       22.78       16.81      1.19 o 
   1   7  11      146.90      139.21      2.26 o 
   2   7  11       52.91       50.05      1.23 o 
   3   7  11       76.45       74.66      1.54 o 
   4   7  11       61.17       65.57      1.70 o 
   5   7  11       35.22       31.09      1.21 o 
   6   7  11       34.73       33.00      1.52 o 
   7   7  11       15.46       19.00      1.17 o 
   0   8  11       34.48       27.14      1.35 o 
   1   8  11       60.79       61.74      1.67 o 
   2   8  11       64.45       60.11      2.31 o 
   3   8  11        5.25        6.01      0.84 o 
   4   8  11       18.21       18.63      1.12 o 
   5   8  11        8.68        9.30      0.90 o 
   6   8  11        2.26        2.40      0.80 o 
   0   9  11        1.65        0.19      0.83 o 
   1   9  11        1.92        1.13      0.65 o 
   2   9  11        6.32        6.41      0.79 o 
   3   9  11       19.26       15.38      1.06 o 
   4   9  11       20.09       19.75      1.17 o 
   0  10  11        7.19       10.53      1.83 o 
   1  10  11       13.87       13.56      1.17 o 
   2  10  11        9.40       14.40      1.13 o 
   1   0  12      116.05      107.09      2.93 o 
   2   0  12       10.54        8.22      0.73 o 
   3   0  12       45.38       35.55      3.25 o 
   4   0  12      173.26      179.82      3.43 o 
   5   0  12       15.82       18.43      2.42 o 
   6   0  12       38.37       37.33      1.53 o 
   7   0  12      110.76      113.20      2.86 o 
   8   0  12      174.53      171.00      3.83 o 
   9   0  12        0.05       -0.08      0.61 o 
   0   1  12       10.52       11.25      1.07 o 
   1   1  12       97.10      100.16      1.85 o 
   2   1  12       47.26       46.13      1.29 o 
   3   1  12      277.50      262.53      3.33 o 
   4   1  12        7.74        9.22      0.58 o 
   5   1  12      134.33      116.87      1.92 o 
   6   1  12      343.26      326.68      4.12 o 
   7   1  12      172.49      165.13      2.53 o 
   8   1  12       24.45       24.19      1.02 o 
   9   1  12       60.55       62.22      1.57 o 
   0   2  12      410.55      377.52     27.20 o 
   1   2  12      107.95      106.78      1.88 o 
   2   2  12      118.79      120.70      1.64 o 
   3   2  12      257.84      268.61      3.12 o 
   4   2  12     1055.48     1082.11     10.41 o 
   5   2  12      287.90      278.08      3.45 o 
   6   2  12      222.13      215.98      2.95 o 
   7   2  12      132.44      132.94      2.58 o 
   8   2  12       90.46       90.90      1.85 o 
   9   2  12       25.77       29.53      1.16 o 
   0   3  12      252.81      243.04      3.57 o 
   1   3  12       42.78       39.06      1.48 o 
   2   3  12      399.17      401.67      3.83 o 
   3   3  12      159.14      148.28      1.95 o 
   4   3  12      374.32      349.96      4.02 o 
   5   3  12      207.71      208.78      2.92 o 
   6   3  12       49.49       46.87      1.21 o 
   7   3  12        1.06        1.10      0.47 o 
   8   3  12       46.40       44.48      1.40 o 
   9   3  12       38.72       37.02      1.26 o 
   0   4  12       31.31       27.74      1.31 o 
   1   4  12      884.40      892.60     10.89 o 
   2   4  12      231.25      229.79      3.59 o 
   3   4  12      271.49      235.26      2.94 o 
   4   4  12      547.69      549.04      5.81 o 
   5   4  12      178.88      175.24      2.52 o 
   6   4  12       18.07       17.76      1.14 o 
   7   4  12      126.80      130.21      2.21 o 
   8   4  12       31.23       32.04      1.39 o 
   0   5  12        8.21        5.56      0.53 o 
   1   5  12      322.14      321.20      3.26 o 
   2   5  12      141.27      139.67      1.81 o 
   3   5  12      150.42      142.37      2.12 o 
   4   5  12        1.67        1.76      0.42 o 
   5   5  12       22.28       22.51      0.97 o 
   6   5  12        3.56        3.36      0.64 o 
   7   5  12       19.36       20.98      1.16 o 
   8   5  12        5.81        7.28      0.92 o 
   0   6  12       31.38       31.87      1.16 o 
   1   6  12      943.58      937.97      8.57 o 
   2   6  12      242.96      229.65      2.95 o 
   3   6  12       59.35       57.53      1.34 o 
   4   6  12       85.59       79.07      1.80 o 
   5   6  12       55.82       44.57      1.49 o 
   6   6  12        5.56        6.08      0.72 o 
   7   6  12        8.39        9.57      0.91 o 
   0   7  12      122.57      122.89      3.30 o 
   1   7  12       25.11       30.61      1.32 o 
   2   7  12       23.74       25.01      0.93 o 
   3   7  12      165.91      155.67      2.45 o 
   4   7  12       70.39       71.01      1.88 o 
   5   7  12        7.44        5.49      0.72 o 
   6   7  12       29.65       31.51      1.39 o 
   0   8  12      102.78      102.93      3.35 o 
   1   8  12      185.02      176.77      3.50 o 
   2   8  12      120.75      116.97      3.13 o 
   3   8  12       42.40       44.34      1.55 o 
   4   8  12       16.47       18.56      1.32 o 
   5   8  12       46.28       47.63      1.73 o 
   0   9  12       21.38       21.16      2.24 o 
   1   9  12        3.69        3.14      0.72 o 
   2   9  12        2.71        5.28      0.80 o 
   3   9  12        4.90        5.06      0.95 o 
   4   9  12        0.38        0.03      0.67 o 
   1   0  13      263.10      267.13      5.24 o 
   2   0  13       45.54       37.82      1.88 o 
   3   0  13        2.10        1.44      0.50 o 
   4   0  13       73.16       68.41      2.54 o 
   5   0  13       23.98       22.28      1.25 o 
   6   0  13      362.17      344.15      7.53 o 
   7   0  13      110.65      105.63      2.79 o 
   8   0  13        5.44        4.21      0.85 o 
   9   0  13        0.09        0.58      0.67 o 
   0   1  13      326.45      315.30      3.95 o 
   1   1  13      145.58      137.27      1.59 o 
   2   1  13       53.42       59.98      1.17 o 
   3   1  13       73.65       65.76      1.29 o 
   4   1  13      209.31      203.84      2.91 o 
   5   1  13       70.62       65.28      1.53 o 
   6   1  13        6.88        7.01      0.63 o 
   7   1  13      355.22      357.39      4.39 o 
   8   1  13       49.65       54.65      1.86 o 
   9   1  13        9.47       10.60      0.81 o 
   0   2  13      405.22      422.31      5.10 o 
   1   2  13       52.02       53.04      1.01 o 
   2   2  13       30.54       29.95      0.92 o 
   3   2  13      109.51      103.89      2.04 o 
   4   2  13        0.01        0.13      0.36 o 
   5   2  13        4.09        6.58      0.60 o 
   6   2  13        7.84        7.19      0.63 o 
   7   2  13       18.30       20.83      0.93 o 
   8   2  13        8.96       10.16      0.77 o 
   0   3  13       30.34       31.29      1.25 o 
   1   3  13       69.17       63.39      1.13 o 
   2   3  13      253.78      262.93      2.94 o 
   3   3  13       16.20       15.15      0.65 o 
   4   3  13       72.13       69.71      1.43 o 
   5   3  13      386.37      370.82      4.35 o 
   6   3  13       64.15       67.22      1.50 o 
   7   3  13       56.29       51.48      1.37 o 
   8   3  13        2.69        2.78      0.54 o 
   0   4  13        5.80        7.12      0.66 o 
   1   4  13       42.49       41.61      0.96 o 
   2   4  13      191.76      174.33      2.20 o 
   3   4  13      271.38      252.64      3.16 o 
   4   4  13      143.91      137.77      2.40 o 
   5   4  13       69.01       58.05      1.36 o 
   6   4  13       25.18       25.55      1.08 o 
   7   4  13       37.71       44.72      1.27 o 
   8   4  13       16.46       19.59      1.08 o 
   0   5  13       66.34       64.64      1.84 o 
   1   5  13      372.02      361.55      3.83 o 
   2   5  13      252.42      236.84      2.64 o 
   3   5  13      205.02      197.86      2.57 o 
   4   5  13      175.13      177.41      2.52 o 
   5   5  13        5.72        8.13      0.72 o 
   6   5  13       83.92       95.39      2.20 o 
   7   5  13       29.25       37.30      1.46 o 
   0   6  13       95.52       98.85      2.10 o 
   1   6  13       31.44       28.20      0.82 o 
   2   6  13       85.51       82.56      1.46 o 
   3   6  13        7.91        9.73      0.77 o 
   4   6  13        0.80        1.89      0.52 o 
   5   6  13      133.60      134.79      2.66 o 
   6   6  13        2.19        2.86      0.66 o 
   7   6  13       21.47       27.30      1.30 o 
   0   7  13       33.39       27.25      1.61 o 
   1   7  13       90.06       84.56      1.69 o 
   2   7  13      124.36      125.99      2.13 o 
   3   7  13        2.76        4.43      0.62 o 
   4   7  13       30.03       29.85      1.17 o 
   5   7  13       38.46       38.50      1.44 o 
   6   7  13        4.34        6.95      0.83 o 
   0   8  13       24.78       23.48      1.84 o 
   1   8  13       30.08       28.54      1.40 o 
   2   8  13        1.91        2.67      0.66 o 
   3   8  13       30.02       30.41      1.51 o 
   4   8  13        8.31       12.49      1.28 o 
   0   9  13        3.57        3.89      1.32 o 
   1   9  13       28.73       35.32      1.59 o 
   2   9  13       16.86       21.70      1.21 o 
   0   0  14        3.00        3.65      0.63 o 
   1   0  14       30.39       24.92      0.97 o 
   2   0  14       28.74       29.63      1.24 o 
   3   0  14       38.42       37.21      1.36 o 
   4   0  14       56.49       55.53      1.77 o 
   5   0  14       67.52       65.81      2.02 o 
   6   0  14        0.70        0.41      0.63 o 
   7   0  14        9.79       11.48      1.39 o 
   8   0  14       14.17       17.34      1.35 o 
   0   1  14      180.73      188.71      2.99 o 
   1   1  14      235.73      230.57      2.46 o 
   2   1  14       23.45       24.70      0.86 o 
   3   1  14       80.29       76.17      1.45 o 
   4   1  14       82.91       76.47      1.50 o 
   5   1  14      149.02      146.92      2.27 o 
   6   1  14       58.24       55.90      1.57 o 
   7   1  14      138.11      136.62      2.31 o 
   8   1  14        9.28       11.40      0.84 o 
   0   2  14      244.11      255.22      3.80 o 
   1   2  14       76.24       73.11      1.17 o 
   2   2  14      332.68      340.98      3.83 o 
   3   2  14      251.59      254.56      3.18 o 
   4   2  14      378.15      361.33      4.62 o 
   5   2  14      264.15      244.38      3.21 o 
   6   2  14        6.22        8.15      0.67 o 
   7   2  14       27.17       24.95      1.03 o 
   8   2  14       45.28       49.49      1.43 o 
   0   3  14       92.21       90.34      1.93 o 
   1   3  14        8.13        7.52      0.47 o 
   2   3  14       30.63       26.49      0.79 o 
   3   3  14       62.39       60.81      1.32 o 
   4   3  14       73.88       64.61      1.49 o 
   5   3  14      104.15       96.31      1.78 o 
   6   3  14      189.36      165.57      3.31 o 
   7   3  14       23.63       20.67      0.97 o 
   8   3  14       30.56       38.48      1.26 o 
   0   4  14      193.79      199.46      3.72 o 
   1   4  14      507.25      514.68      5.09 o 
   2   4  14      223.71      220.49      2.65 o 
   3   4  14      439.90      436.13      4.51 o 
   4   4  14      201.91      218.40      2.96 o 
   5   4  14       44.96       44.91      1.24 o 
   6   4  14       31.71       34.97      1.13 o 
   7   4  14       38.20       47.12      1.33 o 
   0   5  14       83.32       80.91      2.60 o 
   1   5  14        9.96        8.76      0.58 o 
   2   5  14      243.93      236.76      2.83 o 
   3   5  14       15.02       11.71      0.65 o 
   4   5  14       43.67       41.96      1.16 o 
   5   5  14       80.40       80.12      1.80 o 
   6   5  14       15.25       20.51      1.12 o 
   7   5  14        6.10        7.06      0.84 o 
   0   6  14      104.81       93.89      2.33 o 
   1   6  14       21.56       18.39      0.73 o 
   2   6  14       96.83       89.59      1.65 o 
   3   6  14       94.40       86.23      1.89 o 
   4   6  14       15.85       15.19      0.97 o 
   5   6  14       22.80       22.14      1.21 o 
   6   6  14       55.98       66.98      1.92 o 
   0   7  14       33.21       26.73      1.84 o 
   1   7  14       93.71       92.67      2.14 o 
   2   7  14       36.32       36.30      1.21 o 
   3   7  14       66.49       69.59      1.89 o 
   4   7  14       80.64       75.35      1.92 o 
   5   7  14       17.86       18.80      1.17 o 
   0   8  14       42.58       41.35      2.61 o 
   1   8  14       14.74       12.40      1.07 o 
   2   8  14      139.84      155.80      3.46 o 
   3   8  14       17.31       18.76      1.32 o 
   4   8  14       39.24       40.91      1.80 o 
   0   9  14       12.06       15.09      2.03 o 
   1   0  15       94.80       96.18      2.34 o 
   2   0  15      151.39      162.18      3.22 o 
   3   0  15        8.19        8.47      0.85 o 
   4   0  15        1.47        1.14      0.57 o 
   5   0  15      204.97      205.33      4.40 o 
   6   0  15       97.37       97.11      3.05 o 
   7   0  15        0.66        0.53      0.61 o 
   8   0  15        7.37        7.84      1.11 o 
   0   1  15       81.20       74.48      1.91 o 
   1   1  15       84.01       81.49      1.26 o 
   2   1  15       20.67       21.33      0.79 o 
   3   1  15       93.29       89.57      1.64 o 
   4   1  15      155.65      159.67      2.37 o 
   5   1  15       51.44       49.55      1.27 o 
   6   1  15       19.76       21.68      0.95 o 
   7   1  15       23.50       22.12      0.99 o 
   8   1  15       18.21       18.29      0.99 o 
   0   2  15       31.34       29.08      1.62 o 
   1   2  15       42.37       46.72      1.19 o 
   2   2  15      318.98      308.26      3.64 o 
   3   2  15       61.98       61.40      1.34 o 
   4   2  15       10.48       11.49      0.74 o 
   5   2  15       98.62      100.73      2.02 o 
   6   2  15       95.54      100.96      1.91 o 
   7   2  15       14.87       15.41      0.90 o 
   0   3  15       15.53       14.99      1.22 o 
   1   3  15       59.22       51.76      1.20 o 
   2   3  15       46.61       44.19      1.00 o 
   3   3  15      208.92      213.30      2.84 o 
   4   3  15       75.12       70.02      1.49 o 
   5   3  15        0.21        0.85      0.41 o 
   6   3  15      130.62      134.12      2.29 o 
   7   3  15       44.88       43.27      1.29 o 
   0   4  15      341.00      340.69      4.97 o 
   1   4  15       86.73       82.46      1.83 o 
   2   4  15      251.20      257.41      3.02 o 
   3   4  15      113.85      110.76      1.89 o 
   4   4  15       37.40       29.95      0.98 o 
   5   4  15       51.85       57.61      1.53 o 
   6   4  15        0.88        0.46      0.45 o 
   7   4  15        6.74        9.28      0.76 o 
   0   5  15        8.17        8.21      0.87 o 
   1   5  15       18.15       15.95      0.73 o 
   2   5  15       12.30       11.64      0.62 o 
   3   5  15      115.53       99.16      1.80 o 
   4   5  15       63.53       73.02      1.55 o 
   5   5  15       61.66       60.21      1.83 o 
   6   5  15       87.73       97.34      2.30 o 
   0   6  15      233.50      223.39      4.22 o 
   1   6  15       23.16       21.54      0.85 o 
   2   6  15       21.43       22.22      0.93 o 
   3   6  15       21.64       20.06      1.02 o 
   4   6  15       80.72       79.07      1.96 o 
   5   6  15       50.45       47.59      1.58 o 
   0   7  15       11.93       12.09      1.92 o 
   1   7  15        9.16       12.22      0.89 o 
   2   7  15       19.80       16.87      1.19 o 
   3   7  15        6.53        6.49      0.71 o 
   4   7  15       30.97       36.91      1.41 o 
   0   8  15       11.19       11.27      1.55 o 
   1   8  15       93.07      102.49      3.56 o 
   2   8  15       61.10       61.19      2.45 o 
   0   0  16       43.74       45.61      2.11 o 
   1   0  16      526.20      540.02      9.20 o 
   2   0  16       12.02       11.92      0.96 o 
   3   0  16      269.05      259.97      4.66 o 
   4   0  16        3.28        1.98      0.67 o 
   5   0  16        3.48        3.76      0.77 o 
   6   0  16       93.14      101.97      2.79 o 
   7   0  16        4.70        4.16      0.88 o 
   0   1  16       10.78       10.14      0.85 o 
   1   1  16       50.98       47.03      1.25 o 
   2   1  16       62.29       60.19      1.31 o 
   3   1  16       50.15       49.51      1.21 o 
   4   1  16       20.75       18.72      0.86 o 
   5   1  16       62.23       62.76      1.45 o 
   6   1  16       31.10       35.87      1.40 o 
   7   1  16       38.36       40.95      1.27 o 
   0   2  16       79.27       90.58      2.18 o 
   1   2  16       35.81       39.32      1.12 o 
   2   2  16      440.06      438.64      4.86 o 
   3   2  16       80.59       80.74      1.57 o 
   4   2  16       54.95       46.94      1.23 o 
   5   2  16        5.92        6.12      0.63 o 
   6   2  16        0.12        0.36      0.44 o 
   7   2  16       22.84       23.40      1.04 o 
   0   3  16        8.92        9.62      0.99 o 
   1   3  16       56.85       58.75      1.27 o 
   2   3  16      142.44      146.28      2.22 o 
   3   3  16       67.16       74.75      1.54 o 
   4   3  16       91.24       84.59      1.68 o 
   5   3  16       78.41       83.09      1.72 o 
   6   3  16       14.43       13.32      0.84 o 
   7   3  16       41.86       46.13      1.55 o 
   0   4  16        7.03        6.75      0.89 o 
   1   4  16       53.31       56.63      1.28 o 
   2   4  16        6.06        6.58      0.56 o 
   3   4  16       83.01       80.91      1.84 o 
   4   4  16       59.50       59.25      1.41 o 
   5   4  16       27.50       27.30      1.04 o 
   6   4  16       28.57       29.74      1.11 o 
   0   5  16        1.73        3.42      0.68 o 
   1   5  16      165.08      173.77      2.65 o 
   2   5  16      133.45      128.96      2.09 o 
   3   5  16       33.54       31.72      1.02 o 
   4   5  16       32.96       37.15      1.14 o 
   5   5  16       28.05       28.82      1.16 o 
   0   6  16       13.21       12.34      1.43 o 
   1   6  16       12.65       11.11      0.73 o 
   2   6  16        0.44        1.16      0.46 o 
   3   6  16       15.69       13.89      0.95 o 
   4   6  16       47.61       50.40      1.62 o 
   0   7  16        0.49        0.88      0.91 o 
   1   7  16       47.40       52.11      2.22 o 
   2   7  16       50.82       61.09      2.71 o 
   3   7  16       58.45       57.79      1.90 o 
   1   0  17       73.27       75.10      2.37 o 
   2   0  17       55.34       60.79      3.13 o 
   3   0  17       20.36       23.13      1.30 o 
   4   0  17       33.53       27.43      1.36 o 
   5   0  17       54.76       47.93      1.88 o 
   6   0  17        0.80       -0.02      0.64 o 
   0   1  17       39.08       34.45      1.30 o 
   1   1  17       10.16        9.38      0.72 o 
   2   1  17       67.44       66.33      1.52 o 
   3   1  17       83.39       79.97      1.61 o 
   4   1  17      245.04      245.39      3.29 o 
   5   1  17       53.62       52.84      1.41 o 
   6   1  17       26.94       27.29      1.08 o 
   0   2  17       85.23       86.25      2.58 o 
   1   2  17      128.54      128.51      2.17 o 
   2   2  17      207.72      207.26      3.05 o 
   3   2  17       27.67       28.26      0.96 o 
   4   2  17      101.67      107.70      1.94 o 
   5   2  17       86.49       97.64      1.92 o 
   6   2  17      104.70      109.68      2.09 o 
   0   3  17       19.93       15.63      1.21 o 
   1   3  17      112.22      123.41      2.10 o 
   2   3  17       16.98       16.25      0.85 o 
   3   3  17       52.06       48.97      1.27 o 
   4   3  17       16.73       16.88      0.88 o 
   5   3  17       22.87       25.88      1.01 o 
   6   3  17       96.72      100.23      2.00 o 
   0   4  17      126.44      126.96      3.28 o 
   1   4  17      155.32      166.36      2.43 o 
   2   4  17        6.24        7.52      0.66 o 
   3   4  17       43.48       38.20      1.20 o 
   4   4  17        6.93        6.89      0.63 o 
   5   4  17       14.95       15.39      0.85 o 
   0   5  17        6.52        6.42      0.89 o 
   1   5  17       18.29       18.84      0.94 o 
   2   5  17        6.74        6.16      0.63 o 
   3   5  17        4.15        3.54      0.58 o 
   4   5  17       10.85       13.31      0.89 o 
   5   5  17       18.17       21.19      1.07 o 
   0   6  17       10.01       11.58      1.11 o 
   1   6  17       36.35       46.23      1.42 o 
   2   6  17       17.25       18.90      0.94 o 
   3   6  17       42.15       38.80      1.57 o 
   0   7  17        2.33        0.55      1.37 o 
   1   7  17       25.46       26.79      1.98 o 
   0   0  18       22.72       27.75      2.75 o 
   1   0  18      467.00      477.96      8.60 o 
   2   0  18       12.72       13.66      1.21 o 
   3   0  18       38.14       31.73      2.14 o 
   4   0  18       77.14       75.91      2.42 o 
   5   0  18       40.67       39.60      1.72 o 
   6   0  18       25.74       26.88      1.56 o 
   0   1  18       26.96       24.78      1.41 o 
   1   1  18        6.63        7.58      0.69 o 
   2   1  18      130.93      131.74      2.46 o 
   3   1  18       84.43       82.60      1.65 o 
   4   1  18       58.34       63.37      1.47 o 
   5   1  18       51.89       53.27      1.52 o 
   6   1  18       19.99       21.65      1.01 o 
   0   2  18       31.36       35.86      1.78 o 
   1   2  18      266.21      282.64      4.07 o 
   2   2  18      129.11      129.63      2.43 o 
   3   2  18       89.81       95.07      2.39 o 
   4   2  18       67.92       66.76      1.53 o 
   5   2  18       69.73       72.85      1.67 o 
   0   3  18        3.35        3.97      0.79 o 
   1   3  18       36.55       34.60      1.19 o 
   2   3  18       26.95       26.16      1.02 o 
   3   3  18       77.20       76.34      1.74 o 
   4   3  18        4.10        3.91      0.56 o 
   5   3  18        7.24        6.32      0.66 o 
   0   4  18        2.08        1.56      0.63 o 
   1   4  18       72.27       73.83      1.73 o 
   2   4  18       27.55       29.47      1.09 o 
   3   4  18       18.03       18.29      0.95 o 
   4   4  18        0.55        1.18      0.49 o 
   0   5  18       10.44       13.05      1.21 o 
   1   5  18       28.71       26.35      1.10 o 
   2   5  18       25.36       26.08      1.07 o 
   3   5  18       14.57       16.00      0.92 o 
   0   6  18        9.07       10.42      1.16 o 
   1   6  18       12.04       15.70      1.00 o 
   2   6  18       52.11       51.49      2.00 o 
   1   0  19      167.09      170.71      4.12 o 
   2   0  19       41.16       38.17      1.89 o 
   3   0  19      116.91      111.79      3.27 o 
   4   0  19       95.00       95.29      3.36 o 
   5   0  19        0.26        0.51      0.57 o 
   0   1  19        0.62        1.71      0.86 o 
   1   1  19       23.19       25.13      1.06 o 
   2   1  19       51.16       51.71      1.66 o 
   3   1  19      100.27      102.00      2.22 o 
   4   1  19      150.02      160.66      2.56 o 
   5   1  19       33.50       32.37      1.15 o 
   0   2  19       16.87       17.06      1.32 o 
   1   2  19       52.85       57.40      1.74 o 
   2   2  19       10.34        9.65      0.79 o 
   3   2  19       30.69       32.49      1.15 o 
   4   2  19       12.96       16.53      0.92 o 
   0   3  19       12.49       12.06      1.21 o 
   1   3  19       68.78       75.24      1.96 o 
   2   3  19        9.41       11.18      0.84 o 
   3   3  19       31.99       31.47      1.31 o 
   4   3  19       48.69       52.75      1.51 o 
   0   4  19        4.02        4.38      0.84 o 
   1   4  19        7.59        5.52      0.71 o 
   2   4  19       13.45       13.10      1.17 o 
   3   4  19       21.66       22.83      1.06 o 
   0   5  19        0.12       -0.44      0.67 o 
   1   5  19       82.02       81.84      2.16 o 
   2   5  19        5.27        6.69      0.78 o 
   0   0  20      289.70      319.50     11.54 o 
   1   0  20       57.75       54.34      2.81 o 
   2   0  20      162.70      175.83      4.32 o 
   3   0  20       37.04       36.36      2.76 o 
   0   1  20       33.25       42.31      2.53 o 
   1   1  20      127.18      130.38      2.82 o 
   2   1  20      261.54      290.75      4.33 o 
   3   1  20        2.02        2.03      0.59 o 
   0   2  20        9.02       12.78      1.55 o 
   1   2  20       15.93       19.68      1.15 o 
   2   2  20        3.47        4.63      0.64 o 
   3   2  20       79.92       76.56      1.91 o 
   0   3  20        0.30        2.08      0.86 o 
   1   3  20       24.07       24.15      1.23 o 
   2   3  20       24.54       30.64      1.32 o 
   0   4  20        3.05        3.46      1.07 o 
   1   4  20       29.08       31.77      1.35 o 
   1   0  21        0.00        0.41      0.78 o 
   0   1  21        3.56        3.40      1.06 o 
   1   1  21       20.63       22.13      1.40 o 
   0   2  21       31.52       36.61      2.33 o 
                                                 
